# Supplementary material for: Developmental gene expression profiles of the human pathogen Schistosoma japonicum
Source: BMC Genomics. 2009 Mar 25;10:128. doi: 10.1186/1471-2164-10-128 (PMC2670322; doi:10.1186/1471-2164-10-128)
Supplement: Additional file 2 — Complete list of differentially expressed S. japonicum genes after filtering for flags. Genes enriched 2 fold or higher (sorted in decreasing order of expression) for each of the lifecycle stages are shown on different sheets for the egg, Miracidium, Sporocyst, Cercaria, Lung Schistosomulum, Juvenile Female (F4), Juvenile Male (M4), Adult Female (combined weeks 6–7), Adult Male (combined weeks 6–7). [file 1471-2164-10-128-S2.xls]

## Sheet: Egg
Egg 2 fold
SjC Lifecycle in Triplicate
Life Cycle ()*S	Aquatic	Aquatic	Aquatic	Aquatic	Juvenile	Juvenile	Juvenile	Adult	Adult	Adult	Adult	Adult	Adult
Abbreviation ()*	E	M	S	C	L	M4	F4	M6	M6.5	M7	F6	F6.5	F7
Systematic	Normalized	Normalized	Normalized	Normalized	Normalized	Normalized	Normalized	Normalized	Normalized	Normalized	Normalized	Normalized	Normalized	Common	Gene Symbol	Description	Protein Homology	Protein Gene Ontologies
Contig4901_646	480.707	129.75	155.103	0.813627	0.443496	0.497982	0.83649	0.930783	0.950417	0.807804	1.20741	0.83574	0.777379	Contig4901		Schistosoma japonicum clone ZZD391 mRNA sequence / SJCHGC02279	sjchgc02279 protein [Schistosoma japonicum], similar to AAP05954-hypothetical protein[Schistosoma japonicum], putative CD9/CD37/CD63 antigens(Schistosoma japonicum)
Contig8354_206	262.79	110.929	3.40273	0.802115	0.411396	0.492186	0.570029	0.965705	0.9987	1.19071	0.531479	0.826812	0.935367	Contig8354		Clostridium tetani E88, section 9 of 10 of the complete genome / SJCHGC06055	sj055_schjauncharacterized protein sjchgc06055 precursor
Contig2952_524	189.623	84.9923	103.371	0.350076	0.804851	0.47963	0.595954	1.09665	0.782737	1.18615	0.244621	0.303062	0.33331	Contig2952		Homo sapiens BAC clone RP11-588E23 from 2, complete sequence / SJCHGC09472	sjchgc09472 protein [Schistosoma japonicum], hypothetical protein
Contig7578_999	135.239	19.8271	106.981	3.31689	1.24619	0.889834	0.58973	0.97182	0.851541	0.897196	0.466163	0.504787	0.442453	Contig7578		Argopecten irradians isolate iolsaicl381ct421cn443 ribosomalprotein L14 mRNA, partial cds / SJCHGC05774	sjchgc05774 protein [Schistosoma japonicum], hypothetical protein
Contig7280_658	125.068	38.2483	55.4004	0.781117	0.468117	0.498907	1.51206	0.534095	0.695869	0.805284	1.88746	2.11807	2.3692	Contig7280		Homo sapiens chromosome 1 clone RP11-332J14, complete sequence / SJCHGC05349	cg1697-isoform b
Contig7259_320	113.605	11.1628	0.941994	0.988814	5.83986	0.879877	0.731237	1.07854	0.954548	0.918053	0.499004	0.398574	0.348538	Contig7259		Homo sapiens, clone IMAGE:4650210, mRNA / SJCHGC02876	aquaporin 9
Contig8445_1721	110.869	65.0885	64.9489	2.22721	0.373992	0.909277	0.682543	0.976752	1.07898	0.987253	0.541896	0.544382	0.435916	Contig8445		Drosophila melanogaster AT12755 full insert cDNA / SJCHGC09229	purple acid
Contig6155_394	106.803	25.2839	1.13768	0.678933	5.68092	0.845892	0.8467	1.06339	0.930324	0.925304	0.496189	0.443809	0.391933	Contig6155		Mouse DNA sequence from clone RP23-432F24 on chromosome 4, completesequence	---NA---
Contig7280_718	105.649	43.5361	70.1579	0.778253	0.469418	0.449147	1.48429	0.558426	0.679116	0.906562	1.88164	2.16732	2.35809	Contig7280		Homo sapiens chromosome 1 clone RP11-332J14, complete sequence / SJCHGC05349	cg1697-isoform b
Contig6155_434	104.995	29.0995	1.0749	0.671828	6.02438	0.984402	0.944022	1.1019	1.00805	0.983916	0.550542	0.453686	0.427826	Contig6155		Mouse DNA sequence from clone RP23-432F24 on chromosome 4, completesequence	---NA---
Contig62_200	104.092	32.097	53.8417	1.1577	0.46743	0.588877	0.67459	1.56787	1.32581	1.19862	0.884164	0.802052	0.822304	Contig62		Schistosoma japonicum clone ZZZ32 mRNA sequence	sjchgc09062 protein [Schistosoma japonicum], similar to egg protein CP391S(Schistosoma japonicum)
Contig7259_447	100.913	11.0312	0.984231	0.922629	5.35031	0.810553	0.713655	1.05394	0.873828	1.03438	0.465064	0.400834	0.336763	Contig7259		Homo sapiens, clone IMAGE:4650210, mRNA / SJCHGC02876	aquaporin 9
Contig8558_672	99.1271	73.1815	4.03339	0.548242	1.88884	1.07991	0.805058	1.06835	0.840829	0.989345	0.29637	0.344874	0.378043	Contig8558		Schistosoma mansoni calcium-binding protein mRNA, 3 end / SJCHGC01695	calmodulin
Contig6889_1127	94.0251	39.6569	27.9902	3.62188	0.975052	0.759771	0.455317	0.94939	1.07515	1.2704	0.390325	0.480679	0.490986	Contig6889		Schistosoma japonicum clone ZZZ32 mRNA sequence / SJCHGC04417	plexin domain containing 2
Contig6103_743	77.5724	31.2116	63.2886	3.2611	0.918753	0.919043	0.429375	1.09508	0.971579	1.04294	0.383342	0.305034	0.245291	Contig6103		Schistosoma japonicum clone ZZZ32 mRNA sequence / SJCHGC02040	sjchgc02040 protein>gb|AAS68255.1| egg protein CP391S [Schistosoma japonicum]
Contig8558_806	71.19	48.193	3.2304	0.519593	1.38042	0.949507	1.00463	0.943919	0.697664	0.977021	0.325454	0.421447	0.445767	Contig8558		Schistosoma mansoni calcium-binding protein mRNA, 3 end / SJCHGC01695	calmodulin
Contig5080_730	69.8585	46.358	53.9804	0.815396	0.735147	1.04284	1.28625	0.963267	0.880347	0.95478	0.420843	0.687848	0.557567	Contig5080		Schistosoma japonicum clone ZZZ264 mRNA sequence / SJCHGC03555	sjchgc03555 protein [Schistosoma japonicum], hypothetical protein
Contig4907_694	68.3675	34.9618	45.2278	1.43426	0.908888	0.573884	0.355108	1.36605	0.978996	1.06333	0.345194	0.311889	0.246566	Contig4907		Schistosoma japonicum clone ZZZ249 mRNA sequence / SJCHGC04334	sjchgc04334 protein [Schistosoma japonicum], similar to AAP06378-hypothetical protein(Schistosoma japonicum)
Contig5298_954	65.1497	25.0703	40.5314	0.280336	0.222683	0.705977	0.15533	1.21326	1.10474	0.832454	0.0987202	0.0581216	0.0601894	Contig5298		Zebrafish DNA sequence from clone CH211-202A8 in linkage group 24,complete sequence	sjchgc02005 protein [Schistosoma japonicum], hypothetical protein containing siganl peptide
Contig6105_1208	53.3341	39.3679	22.6243	1.33373	0.474305	0.74347	0.387642	1.20276	1.03971	1.0337	0.265155	0.230513	0.27586	Contig6105		Schistosoma japonicum clone ZZZ297 mRNA sequence / NADH dehydrogenase subunit 4 [Philaenus spumarius]	---NA---
Contig6211_188	52.0267	22.4033	32.6332	0.458932	0.141534	0.924986	0.260451	1.23817	1.14821	1.32661	0.132967	0.0919284	0.0544012	Contig6211		Schistosoma japonicum clone ZZD485 mRNA sequence	beta-lactamase domain protein
Contig7271_659	49.1475	38.1489	13.8784	11.8799	0.418178	0.486525	1.19311	0.783795	0.715109	0.650389	1.00837	1.64166	1.25425	Contig7271		Schistosoma mansoni anti-inflammatory protein 16 mRNA, partial cds / SJCHGC05573	sjchgc05573 protein [Schistosoma japonicum], similar to stage-specific protein SPO-1(Schistosoma mansoni)
Contig3004_830	48.4673	15.7889	53.1278	0.563732	0.236945	0.584163	0.199146	1.18741	1.54243	1.46277	0.198212	0.167811	0.163539	Contig3004		Mouse DNA sequence from clone RP23-336B11 on chromosome 4, completesequence / SJCHGC06503	sjchgc06503 protein [Schistosoma japonicum], similar to egg protein CP391S(Schistosoma japonicum)
Contig8408_1465	47.3249	16.9752	13.5309	0.360248	0.537009	1.5957	2.3342	0.38356	0.460573	0.50875	0.733374	1.05969	0.285855	Contig8408		Schistosoma japonicum clone ZZD1466 mRNA sequence	mgc81526 protein
Contig6889_1390	46.8865	24.3728	14.4485	2.48158	0.846411	0.770684	0.547629	0.996731	1.07631	1.11575	0.492471	0.604023	0.581882	Contig6889		Schistosoma japonicum clone ZZZ32 mRNA sequence / SJCHGC04417	plexin domain containing 2
Contig8408_1425	45.7776	16.5694	10.507	0.3947	0.52684	1.8913	2.62373	0.443692	0.54512	0.586547	0.795374	1.12778	0.30604	Contig8408		Schistosoma japonicum clone ZZD1466 mRNA sequence	mgc81526 protein
Contig6211_228	41.0371	20.8211	35.5802	0.432761	0.0984976	0.859635	0.273853	1.40168	1.13474	1.42379	0.132927	0.0913908	0.0568925	Contig6211		Schistosoma japonicum clone ZZD485 mRNA sequence	beta-lactamase domain protein
Contig6207_814	39.2678	10.6332	7.61677	2.02725	1.28677	0.685437	0.299514	0.994466	0.912263	0.956252	0.214029	0.15341	0.152162	Contig6207		Schistosoma mansoni peptidylglycine alpha hydroxylating mono-oxygenase mRNA, complete cds / SJCHGC06762	peptidylglycine alpha-hydroxylating monooxygenase
Contig2604_440	38.2037	6.39398	26.777	0.293589	0.206069	0.437565	0.84543	1.47604	1.17235	0.919715	0.986639	0.83419	0.963035	Contig2604		Schistosoma japonicum clone ZZZ32 mRNA sequence / SJCHGC09062	sjchgc09062 protein [Schistosoma japonicum], similar to egg protein CP391S(Schistosoma japonicum)
Contig6774_557	34.116	25.0763	24.2033	0.717267	0.501965	0.910588	1.24255	0.963667	0.886874	0.992159	0.456114	0.693818	0.611617	Contig6774		Schistosoma japonicum clone ZZZ264 mRNA sequence / SJCHGC01408	sjchgc01408 protein [Schistosoma japonicum], hypothetical protein containing siganl peptide
TC15930_238	34.0506	1.96828	1.03742	0.950777	3.4926	0.626439	0.661293	0.646606	0.738792	0.823317	0.692563	0.541297	0.537339	TC15930		similar to cytochrome c oxidase chain I {Mesocricetus auratus}, partial (19%)	cytochrome c oxidase subunit i
Contig714_298	32.471	19.9949	79.7295	0.232592	0.0509154	0.840185	0.210599	1.09963	1.21161	1.04411	0.113849	0.0639121	0.0674448	Contig714		S.mansoni mRNA for Sm10 protein	dynein light chain 2
Contig6207_987	27.3237	12.594	6.85303	1.69074	1.357	0.641461	0.327221	0.920071	0.790144	0.976909	0.241311	0.192124	0.180341	Contig6207		Schistosoma mansoni peptidylglycine alpha hydroxylating mono-oxygenase mRNA, complete cds / SJCHGC06762	peptidylglycine alpha-hydroxylating monooxygenase
Contig2779_753	22.063	10.9067	18.1393	0.700812	0.306905	0.782357	0.451043	1.41545	0.922181	1.02165	0.201289	0.388994	0.213895	Contig2779		Schistosoma japonicum clone ZZD1096 mRNA sequence / SJCHGC02959	sjchgc02959 protein [Schistosoma japonicum], similar to AAP06031 -hypothetical protein with DUF164 domain(Schistosoma japonicum)
TC17651_225	20.7617	12.5399	5.26228	1.14515	0.517695	0.560827	1.08844	0.467128	0.549685	0.496191	1.14226	1.04584	1.03854	TC17651		SJCHGC06436	sjchgc06436 protein [Schistosoma japonicum], similar to NP_956492-similar to heme binding protein 2(Danio rerio)
Contig7983_510	18.4496	3.06086	4.17851	1.3951	1.33413	0.537496	0.81383	0.777599	0.647198	0.744174	0.942963	1.01594	0.974605	Contig7983		Dictyostelium discoideum chromosome 2 map 2567470-3108875 strain AX4, complete sequence / SJCHGC06636	heat repeat protein
Contig7983_550	17.6984	3.03678	4.45539	1.33039	1.32435	0.526106	0.823403	0.688879	0.615916	0.74664	0.917931	0.985419	0.93621	Contig7983		Dictyostelium discoideum chromosome 2 map 2567470-3108875 strain AX4, complete sequence / SJCHGC06636	heat repeat protein
Contig335_379	17.4422	29.5855	7.67719	4.96096	3.37496	0.464889	0.791267	0.902979	0.767014	0.890642	0.891289	0.795	0.880831	Contig335		Schistosoma japonicum clone S11A non-LTR retrotransposon SjR2-like, partial sequence / SJCHGC04023	reverse transcriptase
Contig1659_228	17.0019	15.8354	5.57731	21.0184	4.78615	0.594791	0.679744	0.971722	0.874577	0.866963	0.848305	0.720799	0.84228	Contig1659		Shigella flexneri 2a str. 2457T section 4 of 16 of the complete genome	gag-pol polyprotein	GO:0006612 (protein targeting to membrane) GO:0051234 (establishment of localization) GO:0033036 (macromolecule localization) GO:0015031 (protein transport) GO:0006613 (cotranslational protein targeting to membrane) GO:0006605 (protein targeting) GO:00160
Contig8837_735	16.612	0.781225	2.00731	10.8701	2.50581	0.752909	1.493	0.657808	0.550423	0.637105	0.712739	0.909432	0.488782	Contig8837		Schistosoma japonicum clone ZZD363 mRNA sequence	glutamine synthetase
Contig5142_571	16.252	3.67803	8.47869	0.144638	0.287388	0.683045	6.55201	0.586433	0.592415	0.464814	10.6152	10.7469	11.8475	Contig5142		Papio anubis clone rp41-53o7, complete sequence / SJCHGC04289	solute carrier family 7 (cationic amino acidy+ system)member 8
Contig6890_632	16.1206	4.03734	2.1979	3.28649	1.4837	0.713171	0.554285	1.03346	0.956694	1.06327	0.585503	0.496858	0.518511	Contig6890		Homo sapiens, clone IMAGE:4634174, mRNA	dual specificity phosphatase 10
Contig3023_631	15.9112	5.86685	9.0798	1.87126	0.647735	0.669604	0.972361	0.841512	0.801601	0.904619	0.851955	1.01093	0.960204	Contig3023		Homo sapiens chromosome 13q34 schizophrenia region contig 1 section 3 of 11 of the complete sequence / SJCHGC03325	cytochrome p450
Contig720_101	15.5321	16.9578	4.43395	0.843855	0.46431	0.785503	1.39921	0.63738	0.654255	0.680033	1.18351	1.25661	1.35628	Contig720		Plasmodium falciparum 3D7 chromosome 2 section 35 of 73 of thecomplete sequence	---NA---
Contig30_479	15.4314	4.62256	2.85036	0.596359	0.221142	0.517221	0.954984	0.943153	1.18419	1.20903	0.959556	1.0818	1.01292	Contig30		Homo sapiens chromosome , clone RP11-149C3, complete sequence / SJCHGC02802	sjchgc02802 protein [Schistosoma japonicum], hypothetical protein
Contig720_148	15.2757	14.6827	3.68671	0.876013	0.411689	0.711226	1.40719	0.610192	0.625177	0.644877	1.21641	1.22683	1.33477	Contig720		Plasmodium falciparum 3D7 chromosome 2 section 35 of 73 of thecomplete sequence	---NA---
Contig2573_303	15.2691	9.85473	0.87478	0.48506	0.588881	0.888004	0.493894	1.37032	1.28748	1.43235	0.324185	0.319536	0.288746	Contig2573		Homo sapiens BAC clone RP11-556G22 from 4, complete sequence	lrp2 binding protein
Contig5142_489	15.1076	2.85178	6.72186	0.130926	0.297478	0.57462	5.26734	0.448823	0.507305	0.362615	8.79847	9.07911	9.71137	Contig5142		Papio anubis clone rp41-53o7, complete sequence / SJCHGC04289	solute carrier family 7 (cationic amino acidy+ system)member 8
Contig6087_1271	13.934	5.34156	0.475158	1.83477	0.570234	0.775026	0.273052	1.20758	1.04961	1.10018	0.17245	0.129106	0.136057	Contig6087		Plasmodium falciparum strain 3D7, chromosome 9; segment 1-5 / SJCHGC05018	riken cdna 4930412f15 gene
Contig2904_178	13.8034	6.04437	11.3799	2.18887	0.662979	0.722697	0.962227	1.31159	0.829219	1.13743	0.753129	0.844955	0.815728	Contig2904		Homo sapiens chromosome 5 clone CTD-2075G19, complete sequence / NADH dehydrogenase subunit 5 [Strongyloides stercoralis]	---NA---
Contig3311_689	13.7986	4.34948	6.41476	1.24249	1.59029	0.698757	0.688937	0.879974	0.79354	0.875922	0.491632	0.517044	0.49953	Contig3311		Clostridium tetani E88, section 9 of 10 of the complete genome / SJCHGC04451	monocarboxylate transporter
Contig5921_588	13.7862	16.3505	5.87923	16.2155	4.11143	0.303182	0.732316	0.594867	0.531049	0.5855	0.757013	0.764323	0.987202	Contig5921		Holospora obtusa non-mitochondrial nucleotide transport protein (nnt)gene, complete cds	gag-pol polyprotein
Contig2573_263	13.7198	6.82964	0.761811	0.428782	0.518303	0.849889	0.499622	1.38885	1.27053	1.42155	0.323232	0.300023	0.278095	Contig2573		Homo sapiens BAC clone RP11-556G22 from 4, complete sequence	lrp2 binding protein
Contig2640_527	13.6521	11.3925	0.471933	1.80639	2.06007	0.307275	0.890974	0.442686	0.425118	0.35822	1.33709	1.31047	1.45686	Contig2640		Homo sapiens chromosome 18, clone RP11-761D8, complete sequence / SJCHGC02447	sjchgc02447 protein [Schistosoma japonicum], hypothetical protein
Contig7235_593	13.5323	3.14141	1.13718	1.05077	0.899614	0.468515	1.13808	0.343832	0.418885	0.390506	1.72418	1.29029	1.50318	Contig7235		Prochlorococcus marinus subsp. marinus str. CCMP1375 section 2 of 6of the complete genome / SJCHGC05612	calmodulin
Contig6281_571	13.3891	11.6602	9.71345	2.06197	1.10183	0.732282	0.648276	1.3267	1.05447	1.07769	0.612647	0.744192	0.646489	Contig6281		Schistosoma japonicum clone ZZD1571 mRNA sequence	---NA---
Contig5116_885	13.0457	4.29809	2.5911	0.371488	0.203446	0.606351	0.944646	0.974521	0.970424	0.851815	0.839416	1.00141	1.31167	Contig5116		Trichosurus vulpecula clone TrvuVK134 immunogloref BUlin kappa light chain variable region mRNA, partial cds / SJCHGC06745	core 1 udp-galactose:n-acetylgalactosamine-alpha-r beta- galactosy
Contig2640_569	12.8571	13.2226	0.472934	1.8313	2.11225	0.291376	0.897076	0.428238	0.405688	0.373529	1.32774	1.31741	1.4738	Contig2640		Homo sapiens chromosome 18, clone RP11-761D8, complete sequence / SJCHGC02447	sjchgc02447 protein [Schistosoma japonicum], hypothetical protein
Contig7933_1209	12.8052	18.5533	6.23403	3.37818	5.3741	0.580881	0.765103	1.01257	0.834115	0.998799	0.73667	0.789184	0.798122	Contig7933		Schistosoma mansoni calponin homolog mRNA, complete cds / SJCHGC02977	sjchgc02977 protein [Schistosoma japonicum], similar to Hypothetical protein CBG22835(Caenorhabditis briggsae)
Contig2667_324	12.7589	4.04093	9.55007	8.05498	1.58258	0.523425	0.269937	0.977197	0.931565	0.970108	0.172689	0.128097	0.115725	Contig2667		Mus musculus chromosome 10, clone RP23-255F14, complete sequence / hypothetical protein PF14_0507 [Plasmodium falciparum 3D7]	---NA---
Contig8837_856	12.694	0.87511	1.62335	11.1171	2.29686	0.726945	1.39822	0.621334	0.55125	0.564795	0.70283	0.888456	0.485403	Contig8837		Schistosoma japonicum clone ZZD363 mRNA sequence	glutamine synthetase
Contig3311_649	12.5849	3.94794	5.77425	0.99634	1.54418	0.759237	0.670539	0.900708	0.83056	0.918175	0.496003	0.513874	0.513438	Contig3311		Clostridium tetani E88, section 9 of 10 of the complete genome / SJCHGC04451	monocarboxylate transporter
Contig6087_1336	12.4727	6.6016	0.606721	1.75921	0.395878	0.817142	0.272609	1.23802	1.06087	1.266	0.194059	0.138953	0.122594	Contig6087		Plasmodium falciparum strain 3D7, chromosome 9; segment 1-5 / SJCHGC05018	riken cdna 4930412f15 gene
Contig7235_639	12.2973	3.18802	1.19882	0.972708	0.960377	0.502856	1.39361	0.340144	0.438209	0.372602	2.51544	1.68339	1.96809	Contig7235		Prochlorococcus marinus subsp. marinus str. CCMP1375 section 2 of 6of the complete genome / SJCHGC05612	calmodulin
Contig8644_1259	12.2655	8.02781	0.983558	6.55971	0.548674	0.857128	0.541537	0.976721	0.991074	1.03058	0.238336	0.21083	0.226617	Contig8644		S.mansoni ATP:guanidino kinase (Smc74) mRNA, complete cds / SJCHGC01849	dna-damage repair protein drt111 precursor
Contig3231_556	12.2654	8.66588	9.2408	2.20686	1.2597	0.75899	0.60568	1.38462	0.912597	1.07656	0.648558	0.764217	0.604425	Contig3231		Homo sapiens BAC clone RP11-615B17 from 2, complete sequence	---NA---
Contig2904_108	12.2313	6.72788	11.9047	2.27216	0.918682	0.666369	0.938501	1.12814	0.856364	1.01921	0.852501	0.959232	0.898902	Contig2904		Homo sapiens chromosome 5 clone CTD-2075G19, complete sequence / NADH dehydrogenase subunit 5 [Strongyloides stercoralis]	---NA---
Contig2667_279	11.967	4.50595	8.69191	8.70147	1.5993	0.444046	0.234591	0.891239	0.825314	0.843355	0.153842	0.125827	0.111002	Contig2667		Mus musculus chromosome 10, clone RP23-255F14, complete sequence / hypothetical protein PF14_0507 [Plasmodium falciparum 3D7]	---NA---
Contig3199_594	11.9637	10.2127	0.402426	0.221656	0.0586065	1.61171	3.54926	0.807926	0.868201	0.940004	0.795715	1.14905	0.570187	Contig3199		Dictyostelium discoideum chromosome 2 map 215673-367476 strain AX4,complete sequence / SJCHGC01489	outer dense fiber of sperm tails 3
Contig1657_537	11.6769	79.2484	5.52842	2.29821	4.44387	0.371655	0.519371	0.88924	0.7572	0.820492	0.518858	0.667612	0.890223	Contig1657		Mus musculus chromosome 5 clone RP23-333P7, complete sequence / elongation factor Tu, putative [Plasmodium falciparum 3D7]	insulin-like peptide receptor ilp-r
Contig8594_1597	11.5062	9.44024	1.24982	2.39439	3.0083	0.666562	0.824068	0.997476	1.01215	0.957745	0.782086	0.659673	0.5939	Contig8594		Xenopus laevis Rae1-Gle2 (Rae1-Gle2) mRNA, complete cds / SJCHGC02293	sjchgc02293 protein [Schistosoma japonicum], hypothetical protein containing siganl peptide
Contig4236_796	11.3679	8.70016	1.45383	1.13105	1.59319	0.761449	0.504667	0.788271	0.880936	1.06915	0.369994	0.2519	0.319496	Contig4236		Schistosoma japonicum clone ZZD180 mRNA sequence / SJCHGC03933	sjchgc03933 protein>gb|AAP06209.1| similar to GenBank Accession Number P04323 retrovirus-related pol polyprotein - fruit fly [Schistosoma japonicum]
Contig3100_378	11.0148	4.70019	6.49993	1.58345	0.672661	0.561079	0.996657	0.713421	0.678767	0.899717	1.35047	1.12604	1.31921	Contig3100		Schistosoma japonicum retrotransposon Gulliver clone M22A, partial sequence / histidine kinase [Dictyostelium discoideum]	---NA---
TC7276_254	10.8903	16.9434	4.5931	2.51001	3.69271	0.5605	0.68243	0.839666	0.866759	0.967912	0.651379	0.674652	0.690492	TC7276		homologue to P0443G08.2 {Oryza sativa (japonica cultivar-group)}, partial (5%) / SJCHGC03136	sjchgc03136 protein [Schistosoma japonicum], hypothetical protein
Contig2091_653	10.8545	21.6132	5.44034	3.9085	2.59453	0.485722	0.88449	0.813543	0.779325	0.911945	0.936061	0.843431	0.935937	Contig2091		Schistosoma japonicum retrotransposon SjR2 polyprotein gene, completecds	reverse transcriptase
Contig2932_722	10.8489	2.38972	4.88223	0.27458	6.69487	0.948404	0.887182	0.942744	0.903211	0.910712	0.411222	0.412041	0.350161	Contig2932		Dictyostelium discoideum chromosome 2 map 2234041-2567370 strain AX4,complete sequence	---NA---
Contig2627_183	10.6937	2.84573	3.1754	4.11171	0.923772	0.350967	1.04955	0.379768	0.37949	0.379738	0.985928	0.920908	1.19317	Contig2627		Homo sapiens BAC clone RP11-131K17 from 4, complete sequence	---NA---
TC16350_514	10.6469	1.40979	5.86863	0.512613	0.951643	0.63614	0.876193	0.885772	0.876842	0.750543	0.996976	1.10443	1.05316	TC16350		similar to UDP-glucuronic acid decarboxylase {Caenorhabditis elegans}, partial (31%) / LD39959p [Drosophila melanogaster] gb|AAF50474.1|	udp-glucuronate decarboxylase 1
Contig2932_692	10.6182	2.13219	4.45268	0.275608	6.13154	0.984451	0.885348	0.923485	0.882625	0.841837	0.41255	0.428382	0.360289	Contig2932		Dictyostelium discoideum chromosome 2 map 2234041-2567370 strain AX4,complete sequence	---NA---
Contig6890_855	10.6034	3.15548	1.40043	2.26066	1.21879	0.645277	0.519522	1.01181	0.932483	0.990469	0.478838	0.42822	0.441435	Contig6890		Homo sapiens, clone IMAGE:4634174, mRNA	dual specificity phosphatase 10
Contig6881_804	10.2761	27.593	8.05626	4.01663	5.19547	0.576513	0.681444	0.932585	0.872225	0.942917	0.581451	0.628416	0.649189	Contig6881		Schistosoma japonicum clone ZZD1356 mRNA sequence	related to y39b6b
Contig4236_691	10.2491	6.93189	1.37774	1.11923	1.08563	0.781705	0.443721	0.797319	0.812642	1.0992	0.254459	0.188592	0.241532	Contig4236		Schistosoma japonicum clone ZZD180 mRNA sequence / SJCHGC03933	sjchgc03933 protein>gb|AAP06209.1| similar to GenBank Accession Number P04323 retrovirus-related pol polyprotein - fruit fly [Schistosoma japonicum]
Contig8594_1557	9.90404	8.39724	1.08538	1.84579	2.4859	0.663143	0.672519	0.940436	0.8903	0.973567	0.596616	0.531615	0.466068	Contig8594		Xenopus laevis Rae1-Gle2 (Rae1-Gle2) mRNA, complete cds / SJCHGC02293	sjchgc02293 protein [Schistosoma japonicum], hypothetical protein containing siganl peptide
Contig2675_547	9.87348	9.42192	8.86154	1.95856	1.00101	0.712252	0.666015	1.39467	1.15418	1.19701	0.605725	0.806619	0.663473	Contig2675		Schistosoma japonicum clone ZZZ264 mRNA sequence	---NA---
Contig1574_64	9.70519	2.09041	3.07159	3.69243	1.37815	0.504292	0.746106	0.873756	0.652862	0.818784	0.969692	1.13552	1.01731	Contig1574		Homo sapiens BAC clone RP11-454O15 from 4, complete sequence / NADH dehydrogenase subunit 5 [Strongyloides stercoralis]	---NA---
Contig4244_774	9.6981	17.4601	4.90422	3.76938	3.16397	0.487836	0.74469	1.00519	0.87766	0.921204	0.810425	0.595673	0.724438	Contig4244		Schistosoma japonicum clone S11A non-LTR retrotransposon SjR2-like,partial sequence / SJCHGC06937	endonuclease-reverse transcriptase
Contig7550_1434	9.5842	3.26052	6.36142	0.553976	0.114407	0.563799	1.77675	0.836959	0.81633	0.95773	2.534	2.48704	2.98986	Contig7550		Methanococcus jannaschii section 134 of 150 of the complete genome	---NA---
Contig1251_198	9.47699	6.01179	10.687	1.08547	1.65286	0.5223	0.998879	0.805302	0.70433	0.841082	0.698241	0.821625	1.01709	Contig1251		Homo sapiens chromosome 5 clone CTC-548H10, complete sequence	---NA---
Contig6011_518	9.46719	11.1044	5.33894	3.53949	2.58698	0.489872	0.924462	0.909736	0.868427	1.06838	0.79098	0.939687	0.927968	Contig6011		Schistosoma japonicum clone S11A non-LTR retrotransposon SjR2-like, partial sequence	endonuclease-reverse transcriptase
Contig4716_359	9.14344	11.6767	0.709079	0.944617	0.814253	0.791627	0.681524	0.885104	1.07798	1.13095	0.557579	0.420086	0.494114	Contig4716		Homo sapiens chromosome 19, BAC 275282 (CIT-B-325L16), complete sequence / SJCHGC06920	gypsy danio rerio 1 polyprotein
Contig6515_1203	8.9664	15.8088	5.79683	4.53502	3.61231	0.528479	0.781496	1.05259	0.837753	0.979317	0.762567	0.633354	0.776312	Contig6515		Schistosoma japonicum retrotransposon SjR2 polyprotein gene, completecds	endonuclease-reverse transcriptase
Contig2170_644	8.70187	15.095	5.04053	3.29089	3.58919	0.471201	0.706064	0.974656	0.772615	0.948645	0.582696	0.613326	0.620522	Contig2170		Schistosoma japonicum retrotransposon SjR2 polyprotein gene, completecds	endonuclease-reverse transcriptase
Contig1574_185	8.697	2.4146	2.18057	2.26474	1.27022	0.550574	0.815567	0.783194	0.561386	0.716762	0.997473	1.13781	0.971364	Contig1574		Homo sapiens BAC clone RP11-454O15 from 4, complete sequence / NADH dehydrogenase subunit 5 [Strongyloides stercoralis]	---NA---
Contig4082_1068	8.67729	10.4502	4.48181	2.91297	1.7154	0.382419	0.759045	0.793768	0.766487	0.918243	0.866093	0.825471	1.06154	Contig4082		Schistosoma japonicum clone S11A non-LTR retrotransposon SjR2-like,partial sequence / SJCHGC04023	protein
TC19023_237	8.54554	24.129	4.90617	3.22717	6.91403	0.598609	0.894436	0.977757	0.818377	0.956663	0.876065	0.807865	0.951705	TC19023			tpa: endonuclease-reverse transcriptase
Contig1015_1	8.52343	1.66177	48.734	1.95413	0.692777	0.461986	0.551711	0.801206	1.07196	1.16959	0.411723	0.37876	0.417437	Contig1015		Homo sapiens secretory carrier membrane protein (SCAMP1) mRNA,complete cds / SJCHGC02085	sjchgc02085 protein [Schistosoma japonicum], hypothetical protein, putative transmebrane protein
Contig8876_2764	8.37563	7.3859	3.94642	0.541883	0.790144	0.444284	0.992043	0.648533	0.693205	0.791096	0.958203	0.923071	1.0541	Contig8876		Schistosoma japonicum clone ZZZ262 mRNA sequence / SJCHGC06324	major egg antigen
Contig4089_531	8.3083	16.346	5.27441	4.25191	3.98425	0.632831	0.875424	1.01275	0.878812	0.967618	0.829666	0.749309	0.857795	Contig4089		Schistosoma japonicum retrotransposon SjR2 polyprotein gene, completecds	endonuclease-reverse transcriptase
Contig2091_592	8.20162	17.0594	3.9057	2.76123	2.14958	0.502585	0.899586	0.854503	0.752383	0.903662	0.934842	0.866226	0.969267	Contig2091		Schistosoma japonicum retrotransposon SjR2 polyprotein gene, completecds	reverse transcriptase
Contig3373_648	8.14357	3.39731	2.57606	0.767395	0.907034	1.37538	1.18881	0.815288	0.772924	1.10615	0.373244	0.554507	0.270126	Contig3373		Caenorhabditis elegans cosmid Y57E12AL, complete sequence / SJCHGC02259	sjchgc02259 protein [Schistosoma japonicum], hypothetical protein containing Peptidase M14, carboxypeptidase A domaincontaining Peptidase M14, carboxypeptidase A domain
Contig2627_312	8.03382	3.48652	2.82882	3.2229	0.803983	0.310646	0.998346	0.336706	0.376682	0.380691	1.03037	1.11343	1.30439	Contig2627		Homo sapiens BAC clone RP11-131K17 from 4, complete sequence	---NA---
Contig6665_1280	7.94836	8.16277	2.90883	3.21881	2.65502	0.592973	0.708313	0.919772	0.823188	0.881654	0.778576	0.98757	0.919049	Contig6665		Entamoeba histolytica Mre11 gene, complete cds / SJCHGC02641	endonuclease reverse transcriptase
Contig780_6	7.91688	16.7373	5.19482	3.70038	5.30721	0.642986	0.716591	0.882994	0.750538	0.900629	0.623001	0.601518	0.643937	Contig780		Homo sapiens BAC clone RP11-582H21 from 2, complete sequence / SJCHGC09829	sjchgc09829 protein [Schistosoma japonicum], hypothetical protein
Contig6630_614	7.91021	2.20269	1.74929	1.2501	1.28154	0.77172	0.674048	0.555402	0.534692	0.510303	1.11828	1.17888	1.07805	Contig6630		Danio rerio cDNA clone MGC:64096 IMAGE:6794985, complete cds / SJCHGC06706	fructose--bisphosphatase
Contig4966_42	7.73522	6.75582	3.18506	1.60462	1.12408	0.29199	0.899414	0.326447	0.371225	0.376978	0.992797	0.997619	1.07452	Contig4966		Schistosoma japonicum clone ZZD403 mRNA sequence / SJCHGC05324	gag-pol polyprotein
TC10065_266	7.65805	10.4244	4.03027	2.4519	4.16788	0.590668	0.821854	0.930082	0.794721	0.983093	0.781508	0.742758	0.849973	TC10065		similar to putative O antigen ligase {Vibrio cholerae}, partial (4%)	endonuclease-reverse transcriptase
Contig5116_786	7.62152	2.84856	3.17312	0.745026	0.300207	0.655302	0.933204	1.03558	0.993933	0.956901	0.877747	1.07749	1.22411	Contig5116		Trichosurus vulpecula clone TrvuVK134 immunogloref BUlin kappa light chain variable region mRNA, partial cds / SJCHGC06745	core 1 udp-galactose:n-acetylgalactosamine-alpha-r beta- galactosy
Contig7802_627	7.58822	1.84589	4.92642	0.372806	0.188726	0.761979	0.34126	1.10798	1.07647	1.14653	0.253442	0.232743	0.228113	Contig7802		Mus musculus 10 days neonate cortex cDNA, RIKEN full-length enrichedlibrary, clone:A830044P11 product:unknown EST, fullinsert sequence / SJCHGC05857	glycerol-3-phosphate dehydrogenase
Contig5024_429	7.47487	4.26505	1.97433	0.793148	0.828227	0.590094	0.428087	0.956197	0.979668	1.08225	0.324291	0.325222	0.334687	Contig5024		Human DNA sequence from clone RP11-562L19 on chromosome 13, complete sequence / SJCHGC04303	sjchgc04303 protein [Schistosoma japonicum], hypothetical protein containing siganl peptide
Contig6980_1279	7.47381	2.13823	1.65946	1.68806	1.57232	0.491817	0.922022	0.726315	0.656547	0.697831	0.865401	0.920046	0.862082	Contig6980		Schistosoma japonicum clone ZZD1497 mRNA sequence / SJCHGC01733	nth endonuclease iii-like 1
Contig7967_920	7.46892	4.53494	6.12732	0.591794	0.414357	0.922021	0.699811	1.36095	1.05435	1.05862	0.809107	0.614399	0.86196	Contig7967		Homo sapiens chromosome 8, clone RP11-367J23, complete sequence / SJCHGC07766	---NA---
Contig3236_798	7.41775	2.45194	1.92028	3.04786	0.862697	0.629815	0.399969	1.32989	1.02867	1.61149	0.3838	0.321336	0.354489	Contig3236		Drosophila melanogaster RH43215 full length cDNA	---NA---
TC10001_438	7.36284	8.13759	4.42069	2.42055	3.21693	0.5813	0.75769	0.84322	0.735702	0.850115	0.865463	0.745334	0.834104	TC10001		weakly similar to reverse transcriptase homolog {Chironomus thummi}, partial (3%)	endonuclease-reverse transcriptase
TC7166_81	7.35233	10.4259	4.02161	3.59117	2.12392	0.465245	0.857696	0.898834	0.874824	0.88044	0.861439	0.861267	0.926295	TC7166		homologue to polyprotein {Schistosoma japonicum}, partial (2%) / SJCHGC03094	sjchgc03094 protein [Schistosoma japonicum], similar to polyprotein(Schistosoma japonicum)
TC8447_453	7.31781	3.50594	1.58762	2.88663	1.33701	0.500684	0.652404	0.871599	0.901089	0.784236	0.961657	0.802131	0.769187	TC8447		similar to gene_id:MNA5.1~unknown protein {Arabidopsis thaliana}, partial (2%) / SJCHGC08771	zincran-binding domain containing 1
Contig1743_360	7.28678	14.2502	4.32521	5.06322	5.90541	0.587213	0.832963	0.889645	0.757688	0.864456	0.709177	0.749261	0.791217	Contig1743		Homo sapiens chromosome 16 clone RP11-410N2, complete sequence / SJCHGC03078	protein
Contig4379_328	7.15505	0.567514	2.28705	5.43005	1.39162	0.60155	0.548787	0.922238	0.711133	1.01419	0.518038	0.36971	0.486378	Contig4379		Homo sapiens chromosome 5 clone CTC-568L21, complete sequence / SJCHGC02950	sjchgc02950 protein [Schistosoma japonicum], hypothetical protein
TC17935_218	7.1406	9.62249	3.22176	2.61508	5.90311	0.699765	0.792712	0.794153	0.76496	0.910688	0.763072	0.746159	0.763732	TC17935			protein
TC8025_260	7.06699	0.829585	2.18463	0.685109	0.508056	0.808198	3.50401	0.473763	0.576397	0.677173	2.54702	3.11855	3.74431	TC8025		similar to 40S ribosomal protein S27 {Lumbricus rubellus}, partial (97%) / SJCHGC02603	ribosomal protein s27-like
Contig6789_1050	7.05227	4.20286	1.3429	1.29064	0.683339	0.933656	0.896055	1.07416	0.950867	0.952062	0.784043	0.670329	0.551991	Contig6789		Zebrafish DNA sequence from clone CH211-67E16 in linkage group 9, complete sequence / hypothetical protein [Plasmodium falciparum 3D7]	---NA---
Contig5562_1078	7.00268	11.4144	4.54922	2.88508	2.64577	0.467316	0.809287	0.748695	0.755364	0.804677	1.1386	0.83221	0.808506	Contig5562		Schistosoma haematobium acetylcholinesterase gene, complete cds	endonuclease-reverse transcriptase
Contig1082_1	6.99405	16.1442	4.81755	3.95943	4.57091	0.481027	0.525149	0.970455	0.860337	0.961518	0.606047	0.638908	0.690557	Contig1082		Schistosoma japonicum retrotransposon Gulliver clone M5A, partialsequence	---NA---
TC16470_183	6.9029	1.1285	1.06501	6.40408	2.57164	0.630303	0.757802	0.967041	0.810878	0.7063	0.832132	0.80262	0.736157	TC16470		SJCHGC04209	sjchgc04209 protein [Schistosoma japonicum], similar to proteolipid protein M6-1(Drosophila melanogaster)
Contig6790_1552	6.77532	2.51288	1.08298	2.1333	0.413381	0.617003	1.1275	0.730426	0.645881	0.899761	2.2066	1.5984	1.62427	Contig6790		Giardia lamblia vacuolar-ATPase catalytic A-suref BUnit gene, completecds / SJCHGC05829	sjchgc05829 protein [Schistosoma japonicum], hypothetical protein
Contig6120_444	6.73117	2.91625	0.719075	0.0952565	1.92146	0.710569	0.127698	1.44197	1.49655	1.81275	0.130071	0.0886903	0.0501131	Contig6120		Homo sapiens chromosome 15, clone RP11-543G18, complete sequence / SJCHGC04204	fatty acid binding proteinmuscle and heart
Contig5666_477	6.65508	1.00044	2.45375	1.18154	1.93207	0.759206	0.429205	1.04273	0.917228	1.13982	0.36112	0.317804	0.271146	Contig5666		Drosophila melanogaster chromosome 2R, section 6 of 74 of the completesequence / SJCHGC00977	sjchgc00977 protein [Schistosoma japonicum], hypothetical protein
Contig6630_692	6.6353	2.67625	2.13809	1.24614	1.42468	0.398454	0.670523	0.484599	0.473833	0.465864	1.01108	1.2723	1.16079	Contig6630		Danio rerio cDNA clone MGC:64096 IMAGE:6794985, complete cds / SJCHGC06706	fructose--bisphosphatase
Contig6094_927	6.60618	7.66217	6.45908	0.750354	0.717684	0.868962	1.02734	1.01001	1.00943	0.982456	0.534919	0.506309	0.498544	Contig6094		Plasmodium falciparum DNA from MAL1P1, complete sequence / SJCHGC05012	sjchgc05012 protein [Schistosoma japonicum], hypothetical protein
Contig6094_884	6.56549	7.51318	6.17175	0.750515	0.704477	0.7505	0.995135	0.913323	0.934126	0.84649	0.559669	0.497204	0.477942	Contig6094		Plasmodium falciparum DNA from MAL1P1, complete sequence / SJCHGC05012	sjchgc05012 protein [Schistosoma japonicum], hypothetical protein
Contig5624_364	6.55104	1.13074	2.20704	2.19967	1.43248	0.683963	0.653554	1.09105	0.831663	0.908756	0.635787	0.59419	0.557607	Contig5624		Mus musculus G protein-coupled receptor 4 (Gpr4), mRNA / SJCHGC06100	pre b-cell leukemia transcription factor 3
Contig4716_418	6.51708	7.45763	0.544928	0.851668	0.601086	1.18186	1.0099	1.20612	1.41213	1.47672	0.873138	0.625673	0.744781	Contig4716		Homo sapiens chromosome 19, BAC 275282 (CIT-B-325L16), complete sequence / SJCHGC06920	gypsy danio rerio 1 polyprotein
Contig7996_1260	6.51261	0.928105	1.97012	0.842995	0.943166	0.809954	0.658673	0.922462	0.748136	0.775002	1.13509	0.972443	0.909792	Contig7996		Schistosoma mansoni lysophospholipase homolog trans-splicedisoform (SmLPLH) mRNA, partial cds / SJCHGC09263	glutamate-cysteinecatalytic subunit
Contig2092_411	6.47208	2.08914	1.30005	2.38432	0.948564	0.723552	0.631013	0.976109	0.9666	1.12767	0.599994	0.663404	0.652613	Contig2092		Homo sapiens 12q BAC RP11-617J18 (Roswell Park Cancer Institute Human BACLibrary) complete sequence / SJCHGC02003	sjchgc02003 protein [Schistosoma japonicum], similar to TPA: pol polyprotein(Schistosoma mansoni)
Contig6980_1319	6.46295	2.21316	1.51712	1.46882	1.2498	0.525582	0.986147	0.705568	0.639061	0.698726	0.853237	0.843656	0.818033	Contig6980		Schistosoma japonicum clone ZZD1497 mRNA sequence / SJCHGC01733	nth endonuclease iii-like 1
TC16277_316	6.44083	7.67092	3.1712	2.77336	1.75874	0.512988	0.912587	0.912851	0.825892	0.879478	0.835783	0.962341	0.944537	TC16277		similar to polyprotein {Schistosoma japonicum}, partial (11%)	bucentaur
Contig6120_390	6.37872	2.14492	0.692959	0.0803927	1.47803	0.786134	0.143278	1.79559	1.78045	2.12055	0.147526	0.0961395	0.0646274	Contig6120		Homo sapiens chromosome 15, clone RP11-543G18, complete sequence / SJCHGC04204	fatty acid binding proteinmuscle and heart
Contig6881_961	6.36434	14.6382	6.49167	4.06284	4.17407	0.573375	0.811376	0.809556	0.766243	0.882254	0.716166	0.757005	0.910634	Contig6881		Schistosoma japonicum clone ZZD1356 mRNA sequence	related to y39b6b
Contig3341_548	6.36111	1.9447	8.10123	22.3653	6.84309	0.706069	0.536016	1.06454	0.960547	0.990744	0.439607	0.409769	0.444862	Contig3341		Drosophila melanogaster chromosome 2R, section 50 of 74 of the completesequence / hypothetical protein PTD2_00242 [Pseudoalteromonas tunicata D2]	---NA---
TC10158_489	6.30618	0.557098	1.15102	1.208	0.688071	0.550618	0.934091	0.793049	0.637336	0.711876	1.02058	1.25227	1.05927	TC10158		weakly similar to LD21416p {Drosophila melanogaster}, partial (16%) / MGC88910 protein [Xenopus tropicalis]	edem2 protein
Contig3099_508	6.23494	8.74049	2.16198	2.24651	1.63746	0.657768	0.529092	0.867214	0.839815	0.961389	0.348045	0.483551	0.453985	Contig3099		Homo sapiens chromosome 8, clone RP11-65D17, complete sequence / SJCHGC06920	gypsy danio rerio 1 polyprotein
Contig63_137	6.23235	3.42889	3.49672	1.50167	0.576649	0.425606	1.58414	0.66327	0.571509	0.641319	2.07562	2.44271	2.84253	Contig63		Homo sapiens BAC clone RP11-571I18 from 4, complete sequence	---NA---
Contig6265_883	6.21456	4.2463	2.7131	0.556421	0.564839	1.26421	1.26267	0.847768	0.846131	1.02025	0.47388	0.510789	0.280085	Contig6265		Schistosoma japonicum clone ZZD100 mRNA sequence / SJCHGC02259	sjchgc02259 protein [Schistosoma japonicum], hypothetical protein containing Peptidase M14, carboxypeptidase A domaincontaining Peptidase M14, carboxypeptidase A domain
Contig5562_1038	6.20952	9.87246	4.74924	2.82801	2.82237	0.490122	0.802945	0.814372	0.708007	0.895291	1.08033	0.943173	0.925524	Contig5562		Schistosoma haematobium acetylcholinesterase gene, complete cds	endonuclease-reverse transcriptase
Contig4244_30	6.16622	6.05267	3.66053	2.02578	1.87126	0.405677	0.798624	0.795113	0.731146	0.900005	0.827425	0.847982	1.03236	Contig4244		Schistosoma japonicum clone S11A non-LTR retrotransposon SjR2-like,partial sequence / SJCHGC06937	endonuclease-reverse transcriptase
Contig3236_838	6.07752	3.57552	1.83785	2.8192	0.943149	0.609388	0.364154	0.968063	0.974989	1.22214	0.292958	0.325868	0.368134	Contig3236		Drosophila melanogaster RH43215 full length cDNA	---NA---
Contig39_337	6.02081	3.52689	0.785034	0.448055	0.422368	0.771688	0.259552	1.13064	1.2884	1.34885	0.176308	0.143187	0.124183	Contig39		Zebrafish DNA sequence from clone DKEY-20N10 in linkage group 20, complete sequence / SJCHGC02251	protein
Contig6642_320	6.00265	2.67344	1.09543	0.886376	2.95217	0.597831	0.433768	1.09789	1.01097	0.973049	0.43007	0.392007	0.406166	Contig6642		Homo sapiens chromosome 5 clone RP11-263G2, complete sequence / SJCHGC05438	sjchgc05438 protein [Schistosoma japonicum], similar to XP_392549-similar to ENSANGP00000010648(Apis mellifera)
Contig63_52	5.99848	2.96723	3.48415	1.22265	0.787225	0.309374	0.965315	0.318712	0.348235	0.34744	1.16726	1.58426	1.55383	Contig63		Homo sapiens BAC clone RP11-571I18 from 4, complete sequence	---NA---
Contig927_212	5.91872	2.67512	2.56112	0.452137	0.419517	0.649817	0.803864	1.56835	1.27505	1.51809	0.605352	0.814185	0.749328	Contig927		Schistosoma japonicum clone ZZD1014 mRNA sequence	---NA---
Contig7653_108	5.81674	3.01941	2.31893	1.29653	0.868286	0.654337	0.987606	0.749388	0.814684	0.808525	0.911906	0.864247	0.999194	Contig7653		Caenorhabditis elegans cosmid EEED8, complete sequence / SJCHGC05997	nudix (nucleoside diphosphate linked moiety x)-type motif 9
Contig7418_1464	5.80238	0.922901	1.84894	19.9353	3.14141	0.731669	0.838678	1.01063	0.792665	0.781069	0.885935	0.855493	0.890589	Contig7418		Homo sapiens, clone IMAGE:5288686, mRNA / SJCHGC09518	sjchgc09518 protein [Schistosoma japonicum], hypothetical protein containing Haem peroxidase, plant/fungal/bacterial and EGF-like domain
Contig5186_365	5.77055	4.34126	1.42825	1.76823	0.903786	0.6015	0.640489	1.02861	0.958174	0.982411	0.585457	0.621871	0.662314	Contig5186		Drosophila melanogaster chromosome 3R, section 21 of 118 of the complete sequence	---NA---
Contig7653_148	5.72787	2.85735	2.11118	1.21704	0.735372	0.653713	1.02234	0.758264	0.795842	0.836206	0.914164	0.854173	1.04633	Contig7653		Caenorhabditis elegans cosmid EEED8, complete sequence / SJCHGC05997	nudix (nucleoside diphosphate linked moiety x)-type motif 9
Contig8574_711	5.7138	0.566608	11.015	1.2907	1.02231	0.620966	1.65089	0.584977	0.660981	0.493606	1.54555	1.86254	1.88425	Contig8574		alpha-turef BUlin [Schistosoma mansoni, Genomic, 2229 nt] / SJCHGC00873	tubulin alpha-3 chain (alpha-tubulin 3)
Contig3891_81	5.70282	2.37668	1.61897	0.248128	0.269002	0.759282	3.49169	0.467567	0.544863	0.53303	4.10012	4.98891	4.94898	Contig3891		Homo sapiens chromosome 5 clone CTC-235G5, complete sequence	---NA---
Contig2584_532	5.68294	0.863262	0.532273	0.0586234	0.673084	1.82088	0.968309	2.42204	1.96039	2.56113	0.318435	0.403695	0.203823	Contig2584		Caenorhabditis elegans cosmid C23H4, complete sequence	cg17119-isoform a
Contig8325_1047	5.67501	6.33091	1.93092	1.12711	2.15727	0.254035	0.84494	0.452639	0.45273	0.470281	1.06117	1.15906	1.21502	Contig8325		Drosophila melanogaster chromosome X section 55 of 74 of the completesequence / SJCHGC02109	sjchgc02109 protein [Schistosoma japonicum], hypothetical protein
Contig39_441	5.6681	4.57198	0.898176	0.408485	0.379166	0.74595	0.26067	1.22806	1.35642	1.43142	0.219585	0.129286	0.0970124	Contig39		Zebrafish DNA sequence from clone DKEY-20N10 in linkage group 20, complete sequence / SJCHGC02251	protein
Contig2924_399	5.66421	2.62727	1.51146	3.99112	0.72246	0.397739	0.739615	0.557377	0.613973	0.601838	1.20254	1.12598	1.29467	Contig2924		Homo sapiens chromosome 8, clone RP11-122L4, complete sequence / ENSANGP00000020544 [Anopheles gambiae str. PEST]	---NA---
TC9521_394	5.64572	2.04139	2.83758	2.39399	1.65679	0.786434	0.899526	0.980803	0.842895	0.935414	0.640512	0.52168	0.584243	TC9521		similar to CG3733-PA {Drosophila melanogaster}, partial (7%)	chromodomain helicase dna binding protein 2 isoform 1
Contig4474_208	5.64078	0.866928	0.552568	0.500432	0.756383	0.578939	1.00912	1.02825	0.818249	1.01742	1.06547	1.13226	1.0312	Contig4474		Schistosoma mansoni carbonyl reductase-like protein trans-spliced mRNA, complete cds / SJCHGC00683	carbonyl reductase 1
Contig5666_388	5.6123	0.676222	2.10209	1.06369	1.22166	0.821826	0.526266	1.0279	0.898152	1.13529	0.475506	0.407593	0.36704	Contig5666		Drosophila melanogaster chromosome 2R, section 6 of 74 of the completesequence / SJCHGC00977	sjchgc00977 protein [Schistosoma japonicum], hypothetical protein
Contig8574_751	5.57304	0.617967	10.0959	1.32017	0.968608	0.61253	1.63083	0.554648	0.630123	0.484019	1.49341	1.79912	1.76505	Contig8574		alpha-turef BUlin [Schistosoma mansoni, Genomic, 2229 nt] / SJCHGC00873	tubulin alpha-3 chain (alpha-tubulin 3)
Contig81_44	5.56321	5.09578	1.73203	2.32318	0.975378	0.478939	0.682729	0.918246	0.84737	0.836189	0.946198	0.942906	0.969097	Contig81		Vespula vulgaris microsatellite 10 sequence	sjchgc01176 protein [Schistosoma japonicum], similar to XP_357195-similar to Brain protein 44-like protein (HSPC040) (CGI-129) (PNAS-115)(Mus musculus)
Contig7759_421	5.5614	2.32857	1.16755	3.11381	2.24639	0.554777	0.748793	0.961612	0.771675	0.718393	0.898365	0.907601	0.873032	Contig7759		Schistosoma japonicum mitochondrion coding region, complete sequence / cytochrome c oxidase 3 [Schistosoma japonicum]	cytochrome c oxidase subunit iii
Contig2692_582	5.55187	2.17588	0.664944	1.64889	0.630801	0.461495	1.05215	0.78391	0.787377	0.821432	1.05471	1.29188	1.56429	Contig2692		Mouse DNA sequence from clone RP23-63C10 on chromosome 2, complete sequence	---NA---
Contig3891_121	5.54412	2.03617	1.76178	0.227887	0.228681	0.76316	3.19999	0.496708	0.511324	0.544783	3.52129	4.19152	4.37245	Contig3891		Homo sapiens chromosome 5 clone CTC-235G5, complete sequence	---NA---
Contig5186_405	5.5302	4.49127	1.50606	1.90583	0.856381	0.69717	0.761855	1.18523	1.10702	1.15945	0.748295	0.752008	0.794337	Contig5186		Drosophila melanogaster chromosome 3R, section 21 of 118 of the complete sequence	---NA---
Contig4474_21	5.51789	0.876442	0.542147	0.3066	0.767657	0.749849	1.05652	1.20875	0.966434	1.11238	0.952912	0.833391	0.75095	Contig4474		Schistosoma mansoni carbonyl reductase-like protein trans-spliced mRNA, complete cds / SJCHGC00683	carbonyl reductase 1
Contig6259_767	5.49259	2.34871	1.07741	1.40663	1.19565	0.706038	0.775008	0.97632	1.00415	0.99645	0.853881	0.774126	0.746649	Contig6259		Caenorhabditis elegans cosmid EEED8, complete sequence / SJCHGC05997	nudix (nucleoside diphosphate linked moiety x)-type motif 9
TC16470_93	5.4724	0.993767	1.12564	4.59118	2.53126	0.774542	0.728984	1.11544	0.882162	0.884344	0.704746	0.822891	0.672407	TC16470		SJCHGC04209	sjchgc04209 protein [Schistosoma japonicum], similar to proteolipid protein M6-1(Drosophila melanogaster)
TC10860_1573	5.46644	1.98307	1.36637	2.94693	0.954038	0.479716	0.635198	0.984698	0.888338	1.06098	1.01568	0.746513	0.932326	TC10860		weakly similar to TRABID protein. [Human], partial (16%) / SJCHGC07319	zincran-binding domain containing 1
TC15611_154	5.44609	1.09782	1.81477	0.786797	4.81827	0.65016	0.816553	0.855027	0.883122	0.991133	0.896974	0.936482	0.960447	TC15611		ammonium transporter [Blastopirellula marina DSM 3645]	---NA---
TC14738_668	5.44256	8.96794	3.52209	2.29772	3.06579	0.518498	0.755826	0.835176	0.82583	0.887061	0.720943	0.845946	0.954435	TC14738		dynein beta chain, putative [Plasmodium falciparum 3D7]	---NA---
TC9920_251	5.41414	16.3143	3.46366	2.36438	4.97013	0.559272	0.814055	0.756445	0.739823	0.873371	0.869173	0.863186	0.904609	TC9920			tpa: endonuclease-reverse transcriptase
Contig5652_696	5.40222	0.666346	2.74078	0.523564	0.772586	1.24342	1.15727	1.15388	0.869616	0.935111	0.880919	0.865468	0.700474	Contig5652		Ciona intestinalis cDNA, clone:cieg024b09, full insert sequence / SJCHGC04073	udp-glucose dehydrogenase
Contig7759_431	5.39938	2.13816	1.12377	3.06004	2.03394	0.566311	0.765788	0.965543	0.763827	0.777127	0.787821	0.888768	0.886865	Contig7759		Schistosoma japonicum mitochondrion coding region, complete sequence / cytochrome c oxidase 3 [Schistosoma japonicum]	cytochrome c oxidase subunit iii
Contig5857_422	5.39503	5.78154	0.244427	0.552987	0.235988	0.792828	0.950747	1.48008	1.47014	1.45731	0.42345	0.395075	0.297003	Contig5857		Homo sapiens X BAC RP11-478H11 (Roswell Park Cancer Institute Human BAC Library) complete sequence / SJCHGC04243	novel protein
Contig5004_787	5.38546	0.990224	0.816728	1.33987	0.863269	0.551716	0.777077	0.849729	0.856625	0.863863	1.17459	1.03236	1.02234	Contig5004		Arabidopsis thaliana chromosome 2 clone F7E22 map mi421, complete sequence / SJCHGC05618	5-cytosolic iii
Contig5464_1013	5.3825	8.58556	2.4365	13.3066	2.11254	0.450019	0.74309	0.667638	0.773542	0.692621	0.952049	0.980065	1.0841	Contig5464		Homo sapiens, clone IMAGE:4844539, mRNA	gag-pol polyprotein
TC7660_723	5.38209	0.664544	1.24432	0.614888	0.480983	0.626907	1.17258	0.978011	0.733804	0.770934	1.69873	1.75245	1.61562	TC7660		weakly similar to thimet oligopeptidase 1 {Mus musculus}, partial (21%) / SJCHGC06674	thimet oligopeptidase 1
Contig4957_401	5.37519	1.57209	1.52943	1.10055	0.673361	0.295423	1.1787	0.259836	0.26151	0.208009	1.18423	1.47361	1.73413	Contig4957		Mouse DNA sequence from clone RP23-408K4 on chromosome X, complete sequence / hypothetical protein DDB0187983 [Dictyostelium discoideum]	---NA---
Contig5004_828	5.34703	0.985745	0.780744	1.21091	0.817377	0.566043	0.756186	0.898415	0.836888	0.914505	1.08532	1.00171	0.981174	Contig5004		Arabidopsis thaliana chromosome 2 clone F7E22 map mi421, complete sequence / SJCHGC05618	5-cytosolic iii
Contig2924_328	5.32209	2.22903	1.45779	3.65746	0.718897	0.435096	0.762995	0.591051	0.61847	0.678925	1.16456	1.19601	1.38172	Contig2924		Homo sapiens chromosome 8, clone RP11-122L4, complete sequence / ENSANGP00000020544 [Anopheles gambiae str. PEST]	---NA---
Contig2584_477	5.31645	0.841425	0.57265	0.0562194	0.51846	1.40381	0.978617	2.76374	2.07258	2.47392	0.333828	0.349664	0.219259	Contig2584		Caenorhabditis elegans cosmid C23H4, complete sequence	cg17119-isoform a
Contig3341_635	5.2707	1.54124	6.59111	16.3185	5.52144	0.690313	0.533778	1.06382	0.99905	1.14455	0.475148	0.435168	0.454278	Contig3341		Drosophila melanogaster chromosome 2R, section 50 of 74 of the completesequence / hypothetical protein PTD2_00242 [Pseudoalteromonas tunicata D2]	---NA---
Contig2692_542	5.27036	2.09862	0.661702	1.52045	0.513949	0.51833	1.09474	0.834964	0.850992	0.92273	1.1423	1.32558	1.62695	Contig2692		Mouse DNA sequence from clone RP23-63C10 on chromosome 2, complete sequence	---NA---
Contig6642_459	5.2242	2.14728	0.946059	0.850159	1.42234	0.715098	0.570572	1.37149	1.128	1.18743	0.578426	0.476609	0.451791	Contig6642		Homo sapiens chromosome 5 clone RP11-263G2, complete sequence / SJCHGC05438	sjchgc05438 protein [Schistosoma japonicum], similar to XP_392549-similar to ENSANGP00000010648(Apis mellifera)
Contig5624_562	5.22388	1.38138	1.81607	1.8068	1.17419	0.619193	0.620186	0.985864	0.813323	0.879936	0.55794	0.524922	0.533897	Contig5624		Mus musculus G protein-coupled receptor 4 (Gpr4), mRNA / SJCHGC06100	pre b-cell leukemia transcription factor 3
Contig7418_1504	5.19008	0.908553	1.68468	9.26006	3.03175	0.620578	0.728968	0.894896	0.708639	0.675659	0.903812	0.724702	0.771583	Contig7418		Homo sapiens, clone IMAGE:5288686, mRNA / SJCHGC09518	sjchgc09518 protein [Schistosoma japonicum], hypothetical protein containing Haem peroxidase, plant/fungal/bacterial and EGF-like domain
Contig2870_265	5.15605	2.90029	1.17023	2.6633	0.643044	0.482097	0.881838	0.797522	0.704783	0.734843	1.32556	1.36864	1.38918	Contig2870		Homo sapiens BAC clone RP11-665O11 from 2, complete sequence	---NA---
TC7574_352	5.14848	3.36522	1.6398	0.433197	0.78003	0.796844	2.10938	0.349988	0.602652	0.646055	1.23247	1.6786	1.98975	TC7574		Similar to germinal histone H4 gene {Mus musculus}, partial (92%)	histone h4
Contig8731_608	5.14828	2.08605	0.664719	1.65095	0.373471	0.937373	6.35571	0.150651	0.362036	0.135069	7.32131	7.45141	7.80982	Contig8731		Schistosoma japonicum clone ZZD10 mRNA sequence / SJCHGC06317	cd63 antigen
Contig4187_460	5.12039	0.972165	1.48809	1.37874	0.696155	0.526264	0.902776	0.670862	0.576036	0.625332	1.20176	1.04573	1.05326	Contig4187		Drosophila melanogaster chromosome 3L, section 10 of 83 of the completesequence / SJCHGC02164	phosphatidylinositol synthase
Contig6097_805	5.11937	2.82898	1.71313	3.21789	0.970217	0.776609	0.591028	1.0728	0.859494	1.06703	0.432748	0.398901	0.397591	Contig6097		Homo sapiens chromosome 3 clone RP11-739J4, complete sequence / ENSANGP00000012526 [Anopheles gambiae str. PEST]	cg12214-isoform a
TC16428_231	5.11361	6.81806	2.93451	2.20836	2.14003	0.513818	0.724289	0.907592	0.894777	1.07234	0.756349	0.679457	0.719286	TC16428			---NA---
TC14528_487	5.11352	1.03091	0.828899	0.143418	0.650385	0.866708	0.528123	1.33428	1.30265	1.50771	0.280303	0.291601	0.225363	TC14528		weakly similar to Ethanolamine kinase (EC 2.7.1.82) (EKI). [Human], partial (9%) / SJCHGC08914	ethanolamine kinase 1
Contig3537_444	5.10264	1.00717	0.592117	1.48808	0.869905	0.834175	0.537774	1.24067	1.08002	1.1853	0.450956	0.3598	0.332786	Contig3537		Oryza sativa (japonica cultivar-group) cDNA clone:002-129-E10, full insert sequence / PREDICTED: similar to T03G11.3 [Mus musculus]	cf094_mouseupf0418 protein c6orf94 homolog
Contig3243_159	5.06833	1.74741	1.59275	4.69541	0.98966	0.645382	0.790477	0.836982	0.84009	0.95407	0.836721	0.873771	0.892559	Contig3243		Human DNA sequence from clone RP11-26A3 on chromosome 13, complete sequence	---NA---
Contig5965_326	5.05851	10.0326	2.64109	1.6459	2.38422	0.370413	0.676216	0.672877	0.730571	0.745657	0.725162	0.936705	1.05353	Contig5965		Schistosoma japonicum clone S11A non-LTR retrotransposon SjR2-like,partial sequence	endonuclease-reverse transcriptase
TC13361_419	5.04377	5.43256	2.23416	1.95392	4.12095	0.62853	0.990518	0.753818	0.697713	0.850152	0.837254	0.821967	0.777312	TC13361		asparagine-rich protein [Plasmodium yoelii yoelii]	---NA---
Contig5072_329	4.99142	2.74724	2.31698	0.655512	0.251918	0.879958	0.365935	2.0871	1.39259	1.40268	0.201336	0.143282	0.113911	Contig5072		Danio rerio clone ref BUSM1-81J4 brahma protein-like protein 1 (brg1) and low density lipoprotein receptor (ldlr) genes, complete cds	---NA---
Contig1413_1	4.98048	1.01451	1.85502	3.96615	1.4729	0.553305	0.33214	0.998926	0.922841	0.974755	0.253818	0.319499	0.250629	Contig1413		Zebrafish DNA sequence from clone DKEY-153O22 in linkage group 20,complete sequence / SJCHGC06952	sjchgc06952 protein [Schistosoma japonicum], similar to CG3086-PB(Drosophila melanogaster)
TC7238_684	4.94743	6.96969	2.29552	2.74932	2.0585	0.496288	0.792424	0.813596	0.83978	0.86906	0.775011	0.897644	0.946548	TC7238			endonuclease-reverse transcriptase
Contig5652_656	4.9387	0.635882	2.95186	0.48334	0.957183	1.07043	1.0701	1.17931	0.811727	1.20435	0.836967	0.852596	0.691069	Contig5652		Ciona intestinalis cDNA, clone:cieg024b09, full insert sequence / SJCHGC04073	udp-glucose dehydrogenase
Contig7483_1794	4.93131	1.21768	2.1435	0.372025	0.325498	0.753502	0.966679	0.801349	0.594046	0.709635	1.10601	1.19384	1.19875	Contig7483		Mus musculus UDP-N-acetyl-alpha-D-galactosamine:polypeptideN-acetylgalactosaminyltransferase 5 (Galnt5), mRNA / SJCHGC09400	cg30463-isoform a
Contig8306_423	4.93074	0.605259	1.98192	1.07457	0.623957	1.33564	3.21895	0.872258	0.719967	0.83543	0.922657	1.1501	0.708757	Contig8306		Schistosoma japonicum clone ZZD459 mRNA sequence	retinal short chain dehydrogenase reductase 2
Contig8731_568	4.91724	1.916	0.621953	1.63719	0.337996	0.837153	7.07677	0.142767	0.339511	0.124018	8.61989	8.94608	9.38681	Contig8731		Schistosoma japonicum clone ZZD10 mRNA sequence / SJCHGC06317	cd63 antigen
Contig1672_103	4.91226	14.2594	2.95127	2.11402	3.50161	0.631533	0.616977	1.1854	0.912321	0.909665	0.4651	0.585491	0.723859	Contig1672		Homo sapiens BAC clone RP11-335I19 from 2, complete sequence	tpa: endonuclease-reverse transcriptase
Contig8317_647	4.89535	0.911323	2.98366	2.19304	1.20635	0.691959	0.905015	0.965598	0.893813	0.953605	0.892964	0.84216	0.884091	Contig8317		Homo sapiens chromosome 19 clone CTB-60E11, complete sequence / SJCHGC01650	ribosomal protein l38
Contig6930_1256	4.88224	1.02883	1.97054	1.65439	0.651607	0.456972	0.82189	0.689824	0.612638	0.64242	1.06691	1.04636	1.10374	Contig6930		Homo sapiens BAC clone RP11-310A13 from 4, complete sequence / SJCHGC05039	sjchgc05039 protein [Schistosoma japonicum], hypothetical protein
TC9198_192	4.87412	2.32065	1.36123	1.14423	1.05793	0.525238	1.07346	0.644502	0.648871	0.815759	0.87672	0.915259	0.948816	TC9198		similar to guanylate kinase {Caenorhabditis elegans}, partial (26%) / Guk1p: Guanylate kinase; YDR454C; CAI: 0.31 [Saccharomyces cerevisiae] gb|AAA34657.1|	guanylate kinase
Contig5323_1161	4.85359	9.13254	1.87661	0.831751	1.56902	0.677711	1.05506	0.87646	0.94385	1.00901	0.897376	0.594238	0.904929	Contig5323		Schistosoma mansoni adenylosuccinate lyase (ASL) gene, exons 6, 7, 8,and complete cds; long terminal repeat retrotransposon,complete sequence / SJCHGC02649	tpa: gag-pol polyprotein
Contig801_55	4.85208	0.938703	0.670485	0.642386	0.862846	0.640159	0.391365	1.24175	1.22034	1.4876	0.423994	0.333483	0.370033	Contig801		Medicago truncatula clone mth2-7f4, complete sequence	---NA---
Contig7390_716	4.82954	0.385143	0.570151	0.474208	0.827491	0.729328	2.81775	0.854244	0.610803	0.731661	4.23044	3.02945	3.24755	Contig7390		Schistosoma japonicum clone ZZD1307 mRNA sequence	ribosomal protein l15
Contig8948_1875	4.82714	1.05051	3.02149	1.57782	2.66644	0.602578	1.02814	0.7259	0.832782	0.887597	0.853733	0.924343	0.922307	Contig8948		Schistosoma japonicum mitochondrion coding region, complete sequence / cytochrome c oxidase 3 [Schistosoma japonicum]	ribosomal protein s14
Contig2779_709	4.81408	2.80285	2.10976	0.48596	0.305239	0.384705	0.197925	1.22847	1.05749	1.04149	0.152659	0.141367	0.128832	Contig2779		Schistosoma japonicum clone ZZD1096 mRNA sequence / SJCHGC02959	sjchgc02959 protein [Schistosoma japonicum], similar to AAP06031 -hypothetical protein with DUF164 domain(Schistosoma japonicum)
TC17030_742	4.81142	11.5692	3.24925	2.35702	3.86861	0.632714	0.743831	0.876178	0.832024	0.926633	0.596236	0.597028	0.594086	TC17030		similar to centrin 3 {Xenopus laevis}, partial (26%) / SJCHGC09133	centrin 3
Contig2662_759	4.79388	0.417986	1.97226	1.39335	0.897406	0.526469	0.925001	0.695465	0.604049	0.619238	1.27826	1.1937	1.26099	Contig2662		Caenorhabditis elegans cosmid Y59H11AM, complete sequence / SJCHGC05418	sjchgc05418 protein [Schistosoma japonicum], hypothetical protein
Contig4187_501	4.79286	1.00837	1.4928	1.35463	0.645761	0.524091	0.855988	0.628745	0.571271	0.620082	1.1086	1.01118	1.02688	Contig4187		Drosophila melanogaster chromosome 3L, section 10 of 83 of the completesequence / SJCHGC02164	phosphatidylinositol synthase
Contig5857_462	4.77489	5.59404	0.226626	0.541985	0.222029	0.777135	0.991151	1.47953	1.51554	1.45694	0.462085	0.415984	0.363337	Contig5857		Homo sapiens X BAC RP11-478H11 (Roswell Park Cancer Institute Human BAC Library) complete sequence / SJCHGC04243	novel protein
Contig3016_420	4.77192	1.67269	0.978983	0.76291	0.881533	0.897371	0.688959	1.1482	1.05875	1.16158	0.4899	0.481852	0.515525	Contig3016		Human chromosome 14 DNA sequence BAC R-104E19 of library RPCI-11 fromchromosome 14 of Homo sapiens (Human), complete sequence / SJCHGC03187	sjchgc03187 protein [Schistosoma japonicum], hypothetical protein
Contig3488_65	4.77086	2.32922	1.29211	0.189814	1.22567	0.593933	1.85359	0.411614	0.479709	0.458771	1.4577	1.49746	1.87131	Contig3488		Mus musculus chromosome 3 clone rp23-422n18 strain C57BL-6J, complete sequence / predicted protein [Neurospora crassa] gb|EAA33028.1|	---NA---
TC10725_524	4.75896	0.502816	2.32971	2.76854	1.34724	0.529232	0.894926	0.76277	0.714026	0.729942	1.06749	1.00518	0.890017	TC10725		similar to unnamed protein product {Mus musculus}, partial (18%)	cleavage and polyadenylation specific factor68kda
Contig8306_363	4.75322	0.537044	1.85295	1.10151	0.583354	1.2483	3.20107	0.865974	0.738509	0.802266	0.897466	1.11635	0.680322	Contig8306		Schistosoma japonicum clone ZZD459 mRNA sequence	retinal short chain dehydrogenase reductase 2
Contig6269_1178	4.74828	0.916888	1.28009	1.91026	1.12871	0.738497	0.882958	1.09079	1.01556	1.03912	0.802628	0.71032	0.818194	Contig6269		Homo sapiens BAC clone RP11-376O14 from 7, complete sequence / SJCHGC07826	sjchgc07826 protein [Schistosoma japonicum], hypothetical protein
TC7485_425	4.74788	1.00236	4.27606	1.02004	1.4219	0.518878	0.904698	0.656936	0.593015	0.59807	1.48971	1.46291	1.43231	TC7485		similar to major egg antigen {Schistosoma mansoni}, partial (64%) / SJCHGC09367	heat shock protein
Contig6269_1103	4.74032	0.699072	1.47651	1.89306	1.06931	0.694	0.807943	0.992829	0.947313	1.2546	0.761716	0.747471	0.752153	Contig6269		Homo sapiens BAC clone RP11-376O14 from 7, complete sequence / SJCHGC07826	sjchgc07826 protein [Schistosoma japonicum], hypothetical protein
Contig3036_504	4.72222	2.52914	2.62149	2.13907	1.40752	0.705743	0.838466	0.879264	0.91922	0.913549	0.824543	0.824127	0.955447	Contig3036		Mouse DNA sequence from clone RP23-149O19 on chromosome 11, complete sequence / zinc finger protein 384 like [Danio rerio]	---NA---
Contig3016_621	4.71342	1.54302	0.892559	0.795541	0.711059	0.892384	0.688669	1.17215	1.04274	1.2254	0.466203	0.448085	0.469216	Contig3016		Human chromosome 14 DNA sequence BAC R-104E19 of library RPCI-11 fromchromosome 14 of Homo sapiens (Human), complete sequence / SJCHGC03187	sjchgc03187 protein [Schistosoma japonicum], hypothetical protein
Contig192_346	4.71235	3.04773	1.60364	3.36447	1.51519	0.469596	0.727519	0.738591	0.721198	0.714259	0.825792	1.02634	0.960828	Contig192		Homo sapiens 3 BAC RP11-118D22 (Roswell Park Cancer Institute Human BAC Library) complete sequence / SJCHGC02584	sjchgc02584 protein [Schistosoma japonicum], similar to LOC414649 protein(Xenopus laevis)
Contig8158_1704	4.70905	0.845614	0.752783	2.07252	0.844552	1.45343	0.859068	3.30587	2.46517	3.11446	0.906433	0.683102	0.63791	Contig8158		Gallus gallus extracellular signal-regulated kinase 2 mRNA, complete cds	mitogen-activated protein kinase 3
Contig5505_833	4.69879	3.01197	1.66941	0.840603	0.451672	0.277365	2.3809	0.12196	0.218681	0.0995888	1.5944	2.04047	2.87039	Contig5505		S.cerevisiae chromosome XI reading frame ORF YKR096w	---NA---
Contig1375_107	4.6816	8.35164	2.63107	3.33042	2.56078	0.468436	0.685434	1.08261	0.883773	1.00357	0.831441	0.771274	0.857006	Contig1375		Schistosoma japonicum clone G55A non-LTR retrotransposon SjR2-like, partial sequence / SJCHGC02974	sjchgc02974 protein [Schistosoma japonicum], hypothetical protein
Contig5181_456	4.66712	1.06363	1.21244	0.197367	0.951474	0.464279	0.83775	0.35593	0.320776	0.32359	1.82765	1.33169	1.27183	Contig5181		Homo sapiens chromosome 5 clone CTD-2276M2, complete sequence / SJCHGC04442	solute carrier family 35 (udp-glucuronic acid udp-n-acetylgalactosamine dual transporter)member d1
Contig8950_2373	4.6647	5.89763	2.81335	1.96666	1.56053	0.418397	0.775094	0.955484	0.84715	0.940306	0.848434	0.889794	1.0233	Contig8950		Schistosoma japonicum clone G55A non-LTR retrotransposon SjR2-like,partial sequence / SJCHGC06252	ribosomal protein s16
Contig7967_1080	4.65173	2.26691	2.47409	1.30167	0.499878	0.912904	0.565173	1.49028	1.14618	1.33935	0.570587	0.442157	0.481294	Contig7967		Homo sapiens chromosome 8, clone RP11-367J23, complete sequence / SJCHGC07766	---NA---
Contig3299_838	4.65018	1.22363	3.7109	3.74607	0.992734	0.506228	0.540686	0.935128	0.789737	0.85692	0.563883	0.470457	0.510742	Contig3299		Caenorhabditis elegans cosmid Y71H2AM, complete sequence / SJCHGC03385	set domain and mariner transposase fusion gene
TC7211_962	4.64578	10.4004	2.58964	1.38222	1.43747	0.515513	0.545103	1.02482	1.07869	1.08619	0.377305	0.503745	0.592404	TC7211			protein
Contig4418_574	4.63178	6.90333	1.89176	3.36382	2.17921	0.46016	0.799677	0.776621	0.78123	0.734093	0.969849	1.01359	1.001	Contig4418		Homo sapiens BAC clone RP11-312H10 from 2, complete sequence	snf4 amp-activated protein kinase gamma
Contig6790_1482	4.62744	3.12436	1.10281	2.25891	0.520814	0.572529	1.03904	0.868319	0.807356	0.9112	1.31116	1.33457	1.31745	Contig6790		Giardia lamblia vacuolar-ATPase catalytic A-suref BUnit gene, completecds / SJCHGC05829	sjchgc05829 protein [Schistosoma japonicum], hypothetical protein
Contig7483_1733	4.62358	1.02879	2.19918	0.429587	0.445736	0.614205	0.886755	0.792547	0.657419	0.609306	1.07094	1.08673	1.10283	Contig7483		Mus musculus UDP-N-acetyl-alpha-D-galactosamine:polypeptideN-acetylgalactosaminyltransferase 5 (Galnt5), mRNA / SJCHGC09400	cg30463-isoform a
Contig2662_805	4.58844	0.473673	1.91768	1.32351	0.833572	0.55259	1.00521	0.718676	0.609749	0.616086	1.34401	1.26776	1.34657	Contig2662		Caenorhabditis elegans cosmid Y59H11AM, complete sequence / SJCHGC05418	sjchgc05418 protein [Schistosoma japonicum], hypothetical protein
Contig4089_491	4.5682	8.35964	2.93779	3.2604	2.89261	0.590948	0.901815	0.928566	0.832041	0.97554	0.73327	0.743152	0.811548	Contig4089		Schistosoma japonicum retrotransposon SjR2 polyprotein gene, completecds	endonuclease-reverse transcriptase
Contig2490_895	4.54923	1.12721	0.83698	2.93533	1.34501	0.938029	0.865307	1.15852	0.947679	1.10898	0.681462	0.661151	0.667993	Contig2490		Zea mays PCO080326 mRNA sequence	---NA---
Contig6168_314	4.53468	0.96639	1.67796	0.737966	1.30172	0.599604	0.807684	0.902648	0.816282	0.877792	0.921293	1.02743	1.10504	Contig6168		Homo sapiens 3 BAC RP11-383G6 (Roswell Park Cancer Institute Human BAC Library) complete sequence / SJCHGC00998	sjchgc00998 protein [Schistosoma japonicum], similar to CAG83840-unnamed protein product(Yarrowia lipolytica)
Contig882_276	4.52465	5.20125	1.83216	1.92032	1.4929	0.553063	0.577914	1.04212	1.00034	0.977506	0.526895	0.56421	0.716207	Contig882		Metschnikowia zobellii 5.8S ribosomal RNA gene and internal transcribed spacers 1 and 2, complete sequence	---NA---
Contig1913_433	4.48406	1.17736	1.30312	3.97375	1.63134	0.464727	0.924413	0.659404	0.571548	0.760242	1.0323	0.693607	0.905237	Contig1913		Galleria mellonella RNA binding-like protein mRNA, partial cds	rbp1-like cg1987-pa
Contig6930_1296	4.48327	1.0291	1.78023	1.5139	0.699411	0.450551	0.745853	0.625344	0.591187	0.611463	0.974616	1.01218	1.06558	Contig6930		Homo sapiens BAC clone RP11-310A13 from 4, complete sequence / SJCHGC05039	sjchgc05039 protein [Schistosoma japonicum], hypothetical protein
Contig6904_411	4.45412	1.08433	1.12973	3.01276	1.39138	0.489521	0.873849	0.648608	0.569772	0.636118	0.96932	0.900165	1.09019	Contig6904		Mouse DNA sequence from clone RP23-319M16 on chromosome 2, complete sequence	myotrophin
Contig5156_581	4.42335	4.00003	3.53501	2.71049	1.04132	0.537799	0.435299	0.92082	0.996938	1.02961	0.296103	0.322042	0.281314	Contig5156		Schistosoma japonicum clone ZZD1140 mRNA sequence	---NA---
Contig7516_266	4.41673	6.11544	1.83469	1.04963	0.91772	0.479352	0.373489	1.14144	0.988922	1.13264	0.357679	0.274511	0.460817	Contig7516		Schistosoma japonicum clone ZZD603 mRNA sequence / SJCHGC09374	sjchgc09374 protein [Schistosoma japonicum], similar to ENSANGP00000011363(Anopheles gambiae)
Contig896_164	4.41668	3.76341	2.83408	3.55009	1.73179	0.555147	0.740897	0.903532	0.898132	1.02132	0.765789	0.909475	0.968776	Contig896		Homo sapiens chromosome 8, clone RP11-466A10, complete sequence / SJCHGC06879	sjchgc06879 protein [Schistosoma japonicum], hypothetical protein
TC14528_437	4.40353	1.14975	0.883618	0.120402	0.666657	0.86941	0.500816	1.22203	1.20692	1.3102	0.263362	0.255049	0.222299	TC14528		weakly similar to Ethanolamine kinase (EC 2.7.1.82) (EKI). [Human], partial (9%) / SJCHGC08914	ethanolamine kinase 1
Contig774_81	4.36137	6.20555	1.82147	3.55616	1.26621	0.452906	0.795057	0.578531	0.6542	0.720988	0.938933	0.79733	0.919707	Contig774		Sacrophaga peregrina ATBP mRNA for A-T-stretch binding protein(transcription factor), complete cds / cell invasion protein [Salmonella enterica subsp. enterica serovar Typhi] ref|NP_455588.1|	---NA---
Contig2593_546	4.31558	1.62533	1.63609	1.06258	0.628587	0.636853	1.16907	0.849993	0.650758	0.851905	1.01188	1.13949	1.21216	Contig2593		Zebrafish DNA sequence from clone DKEY-31E10 in linkage group 1, completesequence / SJCHGC02164	sjchgc02164 protein [Schistosoma japonicum], similar to MGC81124 protein(Xenopus laevis)
TC8975_156	4.30603	0.656822	0.828576	1.27634	6.67178	0.300534	7.32825	0.287423	0.324894	0.433256	26.7352	22.6545	21.9502	TC8975		similar to LD47289p {Drosophila melanogaster}, partial (4%) / ATP-binding region, ATPase-like [Alkalilimnicola ehrlichei MLHE-1]	---NA---
Contig8103_1593	4.30191	0.938157	0.84547	3.94846	1.49155	0.581984	0.83581	1.02832	0.891247	0.939498	1.06725	0.904901	0.901909	Contig8103		Zebrafish DNA sequence from clone CH211-207O21 in linkage group 14Contains the zebrafish fgf24 gene for fibroblast growthfactor 24, a novel gene for a RING finger protein, thelbx1h gene for lady bird-like homeobox 1 homolog,(Drosophila) and eight CpG isla	kiaa1589 protein
Contig969_295	4.29354	5.20433	1.01396	1.53503	0.924107	0.735808	0.609686	0.978548	1.03219	1.0038	0.40084	0.435767	0.473296	Contig969		Schistosoma japonicum dynein light chain (DLC) mRNA, complete cds / SJCHGC03155	dnl2 protein
Contig2490_855	4.25612	0.949541	0.807501	2.88209	1.41328	0.974023	0.772181	1.08734	1.04732	1.10715	0.691013	0.665166	0.698593	Contig2490		Zea mays PCO080326 mRNA sequence	---NA---
Contig2606_182	4.24819	1.03898	0.810044	0.634032	3.377	1.98542	1.73757	1.6363	1.0498	0.953563	0.568308	0.462116	0.428114	Contig2606		Caenorhabditis elegans cosmid Y46C8AL, complete sequence	perlecan
Contig6904_451	4.24215	1.20117	1.19874	2.98504	1.3982	0.456902	0.837754	0.628513	0.560477	0.616063	0.917494	0.846863	1.03687	Contig6904		Mouse DNA sequence from clone RP23-319M16 on chromosome 2, complete sequence	myotrophin
Contig7585_415	4.23648	1.56552	1.13174	0.665715	0.551302	0.705484	0.437319	1.41401	1.28847	1.45577	0.455695	0.420594	0.336322	Contig7585		Zebrafish DNA sequence from clone CH211-12E13 in linkage group 5, complete sequence / SJCHGC02495	inositol-triphosphate 5 6 kinase
Contig2854_286	4.20902	1.43548	0.818058	1.06682	0.728115	0.445824	1.1774	0.525065	0.445821	0.542182	1.06606	1.12614	1.43732	Contig2854		Homo sapiens 12 BAC RP11-478B9 (Roswell Park Cancer Institute Human BACLibrary) complete sequence / SJCHGC06989	protein arginine methyltransferase 1
Contig7664_2219	4.18309	4.18549	1.38671	0.975495	1.29675	0.620269	1.00405	0.778882	0.870682	0.953014	0.996607	1.39976	1.39207	Contig7664		Homo sapiens glioma tumor suppressor candidate region gene 2,mRNA (cDNA clone MGC:19683 IMAGE:3501649), complete cds	tpa: gag-pol polyprotein
Contig153_157	4.17948	4.70538	1.39505	1.51997	0.554406	0.478436	1.08595	1.05734	1.1326	0.958047	0.606867	1.13646	0.87684	Contig153		Homo sapiens chromosome 17, clone CTD-2033D24, complete sequence / SJCHGC02803	sjchgc02803 protein [Schistosoma japonicum], similar to stage-specific protein SPO-1(Schistosoma mansoni)
Contig4045_604	4.17594	0.827182	0.857902	2.85561	1.61095	0.626607	0.751907	0.999664	0.831309	1.06466	1.05269	0.698046	0.783697	Contig4045		Mus musculus RIKEN cDNA 9430063L05 gene, mRNA (cDNA cloneIMAGE:5401194), partial cds / SJCHGC02561	sjchgc02561 protein [Schistosoma japonicum], hypothetical protein
Contig974_51	4.16952	9.43845	1.75952	0.408168	2.92374	0.91494	1.10332	0.666379	0.585913	0.926653	0.739814	0.73302	0.856826	Contig974		Schistosoma japonicum non-LTR retrotransposon Sj-pido clone S19A,partial sequence / SJCHGC02645	sjchgc02645 protein [Schistosoma japonicum], similar to reverse transcriptase SjR1(Schistosoma japonicum)
Contig3078_623	4.16867	4.29087	1.50275	0.994429	1.4021	0.404155	1.17831	0.453987	0.528717	0.543792	1.03817	1.23179	1.39487	Contig3078		Mouse DNA sequence from clone RP23-198N14 on chromosome 11, complete sequence / SJCHGC03251	nucleic acid binding protein ry-1
Contig8707_1651	4.16026	3.58102	1.34346	0.896436	0.789346	0.491041	1.4162	0.45576	0.531267	0.469422	1.57367	1.41745	1.48588	Contig8707		Homo sapiens chromosome 5 clone CTD-2533K21, complete sequence / SJCHGC06868	protein
Contig8761_983	4.13972	1.15774	2.14623	1.0812	0.72818	0.738083	0.524425	1.25005	1.12757	1.18191	0.370953	0.336504	0.296559	Contig8761		Ficus carica chitinase mRNA, complete cds / SJCHGC01721	trna phosphotransferase 1
Contig6867_899	4.13955	1.9167	1.7892	1.28415	0.532836	0.71248	0.46476	1.04706	0.868234	1.02139	0.408264	0.379684	0.389501	Contig6867		Drosophila melanogaster SD07645 full insert cDNA / VCBS protein [Flavobacteriales bacterium HTCC2170]	---NA---
TC13438_351	4.12337	3.74371	2.16909	2.51395	2.08681	0.563068	0.758585	0.845803	0.847012	0.948763	0.849223	0.822226	0.963659	TC13438		weakly similar to polyprotein {Schistosoma japonicum}, partial (9%)	sjchgc09144 protein [Schistosoma japonicum], similar to polyprotein(Schistosoma japonicum)
Contig4151_504	4.11137	0.438354	1.32826	3.43723	1.40697	0.632738	0.982859	0.969237	0.833639	1.03577	0.906982	0.809054	0.935677	Contig4151		Papio anubis clone RP41-470J23, complete sequence / SJCHGC05141	sjchgc05141 protein [Schistosoma japonicum], hypothetical protein
Contig2885_155	4.10886	0.686428	1.12328	0.0381652	0.233571	1.32825	0.732054	2.45924	2.05755	2.40638	0.461392	0.395016	0.284558	Contig2885		Homo sapiens chromosome 5 clone RP11-386E5, complete sequence / SJCHGC06693	-cyclic-nucleotide 2-phosphodiesterase
Contig4453_782	4.10522	0.781922	1.49304	2.54477	1.24719	0.711081	1.00275	0.716353	0.570002	0.6863	0.983909	0.85808	0.905843	Contig4453		Homo sapiens, clone IMAGE:4650210, mRNA / SJCHGC04549	sjchgc04549 protein [Schistosoma japonicum], similar to mKIAA1401 protein(Mus musculus)
Contig6604_616	4.10202	1.33601	1.67333	1.04688	0.97365	0.773801	0.739334	1.25666	0.934675	0.993162	0.582173	0.547568	0.4611	Contig6604		Homo sapiens chromosome 1 clone RP11-105I12, complete sequence / SJCHGC09324	aldehyde dehydrogenase 3member a2
Contig801_1	4.09744	0.778099	0.632897	0.591431	0.880992	0.819634	0.550455	1.48811	1.51386	2.01821	0.466705	0.37302	0.376955	Contig801		Medicago truncatula clone mth2-7f4, complete sequence	---NA---
TC11080_1414	4.09359	1.26702	1.87355	1.0313	0.775076	0.74862	0.754597	1.03952	0.921709	0.917301	0.474885	0.437457	0.388525	TC11080		weakly similar to aldehyde dehydrogenase [imported] - Nostoc sp. (strain PCC 7120), partial (33%) / SJCHGC09324	aldehyde dehydrogenase familysubfamily a2
Contig8447_649	4.09312	0.878807	1.49273	0.556622	0.54554	0.588529	1.00987	0.703982	0.721649	0.733211	1.18592	1.23801	1.19718	Contig8447		Homo sapiens chromosome 15, clone RP11-31E22, complete sequence / SJCHGC00495	aldo-keto reductase
Contig3081_371	4.07373	0.665916	1.2739	2.8359	1.85316	0.794864	0.866967	1.08099	1.0371	1.09489	0.781551	0.821629	0.917829	Contig3081		Plasmodium falciparum 3D7 chromosome 12, section 1 of 9 of the completesequence	---NA---
Contig1413_529	4.06269	1.33565	1.43404	2.40107	1.22242	0.512751	0.344627	0.888615	0.865439	0.900545	0.265307	0.312307	0.279993	Contig1413		Zebrafish DNA sequence from clone DKEY-153O22 in linkage group 20,complete sequence / SJCHGC06952	sjchgc06952 protein [Schistosoma japonicum], similar to CG3086-PB(Drosophila melanogaster)
TC7493_703	4.05802	1.00773	2.09119	2.79042	1.50597	0.632682	1.04749	0.835789	0.886025	0.607447	0.891856	0.740592	0.801453	TC7493		similar to Similar to serine-arginine repetitive matrix 1 {Homo sapiens}, partial (3%) / SJCHGC02900	sjchgc02900 protein [Schistosoma japonicum], similar to GLP_487_22143_20965(Giardia lamblia ATCC 50803)
Contig2561_559	4.04692	1.06175	0.582113	1.27265	0.462773	0.900497	0.476279	1.79541	1.71944	1.68788	0.463301	0.428432	0.403471	Contig2561		Mouse DNA sequence from clone RP23-74L17 on chromosome X, complete sequence	---NA---
Contig1913_482	4.01348	1.20906	1.27601	3.46334	1.91638	0.488176	0.800051	0.966127	0.726439	0.862645	0.7489	0.614415	0.780462	Contig1913		Galleria mellonella RNA binding-like protein mRNA, partial cds	rbp1-like cg1987-pa
Contig7664_2268	4.0026	4.36691	1.26797	0.975632	1.21564	0.585951	1.01103	0.698313	0.792595	0.797475	0.991731	1.32679	1.29379	Contig7664		Homo sapiens glioma tumor suppressor candidate region gene 2,mRNA (cDNA clone MGC:19683 IMAGE:3501649), complete cds	tpa: gag-pol polyprotein
Contig5464_1060	4.00079	7.0171	2.2684	11.1792	2.06749	0.471631	0.738552	0.785537	0.757003	0.794396	0.917497	0.963376	1.04771	Contig5464		Homo sapiens, clone IMAGE:4844539, mRNA	gag-pol polyprotein
Contig1828_508	3.99833	2.63133	1.36983	0.565699	1.32239	0.512959	1.35297	0.447853	0.32797	0.434368	1.03144	1.09268	1.39291	Contig1828		Homo sapiens chromosome 9 BAC RP11-5P15, complete sequence	---NA---
Contig3268_508	3.99689	1.4052	1.3398	1.92219	1.57249	0.730193	0.506971	0.884805	0.359215	0.917315	0.323909	0.314736	0.577641	Contig3268		Caenorhabditis briggsae cosmid G44D16, complete sequence	---NA---
Contig8814_1457	3.99497	1.02423	0.600674	1.54819	0.685987	1.11227	0.734954	2.41741	2.1511	2.16896	0.76681	0.697666	0.655168	Contig8814		Drosophila melanogaster AT12755 full insert cDNA / SJCHGC01637	preimplantation protein 3
Contig449_344	3.99165	13.9507	2.44486	1.27338	2.56821	0.555149	0.780287	0.890384	0.977251	0.94167	0.753501	0.889758	0.878373	Contig449		Mouse DNA sequence from clone RP23-163P22 on chromosome 2, complete sequence	sjchgc00166 protein [Schistosoma japonicum], hypothetical protein containing GTP-binding signal recognition particle SRP54, G-domain domain
Contig1093_197	3.98023	1.16452	3.06802	6.96339	4.77783	0.517095	1.02285	0.749513	0.800141	0.888832	0.852543	0.830399	0.813114	Contig1093		Mus musculus chromosome 1, clone RP23-283D3, complete sequence / SJCHGC06386	sjchgc06386 protein [Schistosoma japonicum], hypothetical protein, putative transmebrane protein
Contig3488_105	3.97875	1.42833	1.12487	0.155673	1.50602	0.696788	2.39859	0.480958	0.555053	0.515588	1.63731	1.88491	2.36784	Contig3488		Mus musculus chromosome 3 clone rp23-422n18 strain C57BL-6J, complete sequence / predicted protein [Neurospora crassa] gb|EAA33028.1|	---NA---
Contig5433_609	3.94525	1.13674	0.970742	1.89541	0.786691	0.628444	2.1131	0.870955	0.624253	0.660435	3.47599	3.44863	3.26403	Contig5433		Mouse DNA sequence from clone RP23-189G9 on chromosome 4, complete sequence / SJCHGC03680	classmember 2
Contig2088_608	3.92811	1.81095	1.07742	1.75	0.882485	0.594493	0.756107	0.947312	1.019	1.04947	0.746281	0.790613	0.716545	Contig2088		Schistosoma japonicum clone ZZZ483 mRNA sequence	f-box only protein 8
Contig6259_807	3.91778	1.82008	0.890044	1.10588	1.03017	0.65353	0.771223	1.03002	0.976647	1.08547	0.824515	0.810873	0.791955	Contig6259		Caenorhabditis elegans cosmid EEED8, complete sequence / SJCHGC05997	nudix (nucleoside diphosphate linked moiety x)-type motif 9
Contig6944_642	3.91142	1.24863	2.01616	3.01383	1.99577	0.605889	0.751493	1.01355	0.831509	0.862728	0.835478	0.91059	0.848727	Contig6944		Blood fluke cercariae DNA / SJCHGC02905	leucine zipper-ef-hand containing transmembrane protein 1
Contig4169_601	3.90491	0.691429	1.62833	2.31152	1.32159	0.649019	0.745282	1.21992	0.835574	0.939244	0.908158	0.951241	1.03799	Contig4169		Human DNA sequence from clone RP3-491M17 on chromosome 1p36.2-36.3, complete sequence / SJCHGC04709	rho gtpase activating protein 12
TC16835_518	3.88731	0.485059	2.11408	3.01081	2.51283	0.684771	1.16725	0.791288	0.789332	0.885598	0.94233	1.00297	0.980259	TC16835		weakly similar to U2 small nuclear ribonucleoprotein A (U2 snRNP-A). [Human], partial (49%) / SJCHGC02334	small nuclear ribonucleoprotein polypeptide a
Contig3268_465	3.88505	1.26375	1.22616	1.83317	1.69656	0.654346	0.454728	0.841575	0.334923	0.883084	0.284802	0.336121	0.515135	Contig3268		Caenorhabditis briggsae cosmid G44D16, complete sequence	---NA---
Contig4143_667	3.86587	1.12963	2.07496	3.96601	1.82466	0.607251	0.907474	0.81376	0.747044	0.939919	0.769869	0.752529	0.80055	Contig4143		Human rotavirus B gene for VP2, complete cds / SJCHGC00890	sjchgc00890 protein [Schistosoma japonicum], similar to T13606-EG:87B1.5(Drosophila melanogaster)
Contig5230_783	3.85952	0.819604	1.10199	0.770913	2.58054	1.09085	0.573184	1.36201	1.15391	1.31231	0.317463	0.238024	0.220145	Contig5230		Human DNA sequence from clone RP11-19D22 on chromosome 13q22.1-22.3,complete sequence / SJCHGC09061	sjchgc09061 protein [Schistosoma japonicum], similar to CG15040-PA(Drosophila melanogaster)
Contig3036_544	3.85158	3.28126	3.58087	2.24833	1.0721	0.69363	0.854706	1.00791	0.982478	1.11069	0.742972	0.781345	0.859363	Contig3036		Mouse DNA sequence from clone RP23-149O19 on chromosome 11, complete sequence / zinc finger protein 384 like [Danio rerio]	---NA---
Contig3418_654	3.84899	1.03418	0.504956	1.05717	0.620564	0.801247	0.502097	1.35629	1.22213	1.34163	0.388804	0.388661	0.413206	Contig3418		Rattus norvegicus MK1 mRNA, complete cds	---NA---
Contig7951_676	3.84744	0.523658	0.500164	1.02534	0.804549	0.825382	0.872277	1.31054	0.924495	1.04185	1.03044	1.02602	0.919763	Contig7951		Homo sapiens chromosome 5 clone CTC-439N6, complete sequence / SJCHGC05557	succinate-coenzyme aadp-beta subunit
Contig4151_550	3.83618	0.76194	1.2505	2.91023	1.46529	0.635654	0.913515	0.946562	0.740963	0.957312	0.847607	0.742954	0.863312	Contig4151		Papio anubis clone RP41-470J23, complete sequence / SJCHGC05141	sjchgc05141 protein [Schistosoma japonicum], hypothetical protein
Contig8103_1533	3.83086	1.41259	0.802907	3.18508	1.45609	0.547367	0.818216	1.05367	0.870754	0.942007	1.01606	0.904382	0.901962	Contig8103		Zebrafish DNA sequence from clone CH211-207O21 in linkage group 14Contains the zebrafish fgf24 gene for fibroblast growthfactor 24, a novel gene for a RING finger protein, thelbx1h gene for lady bird-like homeobox 1 homolog,(Drosophila) and eight CpG isla	kiaa1589 protein
Contig6604_858	3.8103	1.79988	1.76399	0.96861	0.770318	0.716664	0.754676	1.14238	0.938502	0.993802	0.497779	0.519815	0.422884	Contig6604		Homo sapiens chromosome 1 clone RP11-105I12, complete sequence / SJCHGC09324	aldehyde dehydrogenase 3member a2
Contig5108_540	3.80456	1.04158	1.28811	0.414039	0.435798	0.590061	1.15742	0.803718	0.725238	0.768531	1.4351	1.66212	1.65266	Contig5108		Human DNA sequence from clone RP11-16P12 on chromosome 9, complete sequence / SJCHGC06754	thimet oligopeptidase 1
Contig3160_78	3.79099	2.48032	1.70438	4.11402	0.831986	0.713047	0.708262	0.969325	0.976101	1.13375	0.673295	0.669486	0.746645	Contig3160		Homo sapiens chromosome 5 clone CTD-2203A3, complete sequence	---NA---
Contig896_124	3.78349	3.43923	2.57592	2.79394	0.965896	0.520937	0.808732	0.952329	0.880706	0.999431	0.760943	0.976229	1.15573	Contig896		Homo sapiens chromosome 8, clone RP11-466A10, complete sequence / SJCHGC06879	sjchgc06879 protein [Schistosoma japonicum], hypothetical protein
Contig5108_600	3.78113	1.29574	1.32168	0.433191	0.457499	0.574335	1.15542	0.795493	0.704869	0.749707	1.47374	1.53677	1.55997	Contig5108		Human DNA sequence from clone RP11-16P12 on chromosome 9, complete sequence / SJCHGC06754	thimet oligopeptidase 1
Contig5295_645	3.77508	0.323494	2.09075	2.25521	1.17928	0.562523	1.09137	0.615255	0.560852	0.648557	1.00674	0.985896	0.967911	Contig5295		Human DNA sequence from clone RP11-520E6 on chromosome 1, complete sequence	---NA---
Contig3243_209	3.76539	1.48488	1.2196	3.51473	0.782273	0.70726	0.853176	0.944757	0.94799	1.04536	0.909367	0.983221	1.0257	Contig3243		Human DNA sequence from clone RP11-26A3 on chromosome 13, complete sequence	---NA---
Contig6891_673	3.76381	3.76174	1.62031	1.46038	1.56733	0.481132	0.957215	0.611257	0.553534	0.663485	0.863895	1.02648	0.987857	Contig6891		Schistosoma japonicum non-LTR retrotransposon Sj-pido clone S19A,partial sequence / SJCHGC02645	sjchgc02645 protein [Schistosoma japonicum], similar to reverse transcriptase SjR1(Schistosoma japonicum)
Contig7814_1358	3.74497	1.69708	1.61893	1.0071	0.540267	0.619141	1.21371	0.756905	0.651159	0.811476	1.02785	1.2652	1.45566	Contig7814		Homo sapiens chromosome 5 clone CTC-392L24, complete sequence / SJCHGC06726	classmember 1
Contig8761_1023	3.74171	1.10918	1.98861	1.00161	0.624552	0.692618	0.491808	1.18406	1.06615	1.13033	0.332898	0.314451	0.273197	Contig8761		Ficus carica chitinase mRNA, complete cds / SJCHGC01721	trna phosphotransferase 1
Contig4957_560	3.74067	1.31511	1.48874	1.00158	0.523304	0.280878	1.09736	0.226195	0.244277	0.233799	1.05624	1.24983	1.43513	Contig4957		Mouse DNA sequence from clone RP23-408K4 on chromosome X, complete sequence / hypothetical protein DDB0187983 [Dictyostelium discoideum]	---NA---
Contig131_534	3.74066	6.45621	1.66456	1.13021	1.39509	0.42932	1.0089	0.479928	0.632331	0.631934	0.598862	0.816086	0.998111	Contig131		Schistosoma japonicum 8 kDa calcium-binding protein mRNA, complete cds / 8 kDa calcium-binding protein [Schistosoma japonicum]	calmodulin	GO:0016021 (integral to membrane) GO:0031224 (intrinsic to membrane) GO:0044425 (membrane part) GO:0005739 (mitochondrion)
Contig6681_285	3.73645	3.97904	1.03008	0.160563	1.21515	0.898325	0.498835	1.04094	0.957894	1.07644	0.207505	0.141238	0.113959	Contig6681		Homo sapiens genomic DNA, chromosome 11 clone:RP11-867G2, completesequence / unnamed protein product [Kluyveromyces lactis NRRL Y-1140]	---NA---
Contig3078_583	3.73554	4.28041	1.23783	1.05935	1.38387	0.410685	1.02784	0.385721	0.500126	0.457183	1.03437	1.22941	1.49258	Contig3078		Mouse DNA sequence from clone RP23-198N14 on chromosome 11, complete sequence / SJCHGC03251	nucleic acid binding protein ry-1
Contig4143_627	3.71862	1.06312	2.05399	3.56801	1.61948	0.620098	0.909844	0.8696	0.783939	0.944376	0.837255	0.757466	0.827271	Contig4143		Human rotavirus B gene for VP2, complete cds / SJCHGC00890	sjchgc00890 protein [Schistosoma japonicum], similar to T13606-EG:87B1.5(Drosophila melanogaster)
Contig8811_576	3.71092	0.327693	2.22667	2.61093	1.0517	0.480536	0.995569	0.630234	0.542228	0.649191	1.05144	0.988479	0.967198	Contig8811		Schistosoma japonicum clone ZZZ368 mRNA sequence	hla-b associated transcript 1
Contig2088_669	3.69854	1.72925	0.946487	1.78528	0.744186	0.646724	0.744832	1.07544	0.991909	1.11188	0.645937	0.678355	0.610558	Contig2088		Schistosoma japonicum clone ZZZ483 mRNA sequence	f-box only protein 8
Contig6680_549	3.68515	0.249249	1.2038	1.37122	0.854858	0.382418	0.920299	0.525568	0.388976	0.489861	1.11863	1.05375	1.14239	Contig6680		Homo sapiens, Similar to HLA-B associated transcript 2, cloneIMAGE:5555847, mRNA / SJCHGC01039	signal recognition particle 68kda
TC7007_296	3.68058	4.08934	1.59905	1.44485	1.68305	0.688152	0.527779	0.836813	0.852875	0.970639	0.399468	0.378294	0.393544	TC7007		similar to Glutathione S-transferase 26 kDa (EC 2.5.1.18) (GST 26) (SM26-2 antigen) (GST class-alpha)., partial (11%) / SJCHGC03136	sjchgc03136 protein [Schistosoma japonicum], hypothetical protein
Contig3481_700	3.67943	0.431606	0.535081	1.36288	0.713091	0.941978	0.935023	1.53325	1.18881	1.33694	0.928321	0.842422	0.865975	Contig3481		Haemophilus influenzae Rd section 41 of 163 of the complete genome	glutamine fructose-6-phosphate transaminase 1
Contig2854_246	3.67254	1.29651	0.755722	0.976272	0.688503	0.450934	1.20483	0.539191	0.463167	0.56886	1.12484	1.15225	1.41347	Contig2854		Homo sapiens 12 BAC RP11-478B9 (Roswell Park Cancer Institute Human BACLibrary) complete sequence / SJCHGC06989	protein arginine methyltransferase 1
Contig5828_698	3.66688	1.26958	2.9612	0.226205	0.362366	0.99161	1.19271	0.887635	0.816117	1.05044	0.709779	0.660132	0.694548	Contig5828		Mus musculus chromosome 14 clone RP23-221H11, complete sequence	---NA---
Contig4954_494	3.66464	1.08351	1.66169	2.85087	0.968634	0.506492	0.882206	0.652258	0.616078	0.671885	0.890407	0.948561	0.97915	Contig4954		Plasmodium falciparum 3D7 chromosome 11 section 6 of 8 of the completesequence / SJCHGC06164	cisplatin resistance related protein crr9p
Contig4127_489	3.66034	1.03833	2.54094	3.51422	1.38157	0.485189	0.920328	0.706915	0.64774	0.72904	0.906019	0.860618	0.970466	Contig4127		Human DNA sequence from clone RP3-399C22 on chromosome 20 Contains a putative novel gene. Contains GSSs and ESTs, complete sequence / SJCHGC09342	sjchgc09342 protein [Schistosoma japonicum], similar to MGC53795 protein(Xenopus laevis)
Contig58_144	3.65168	7.50415	2.29032	2.42697	1.8706	0.524829	0.553349	0.844417	0.984894	0.970258	0.603098	0.538592	0.557932	Contig58		Schistosoma japonicum clone ZZZ264 mRNA sequence	uncharacterized coiled-coilprotein
Contig8569_698	3.65155	3.94229	0.929219	0.448372	0.717239	0.931383	0.981855	1.20187	1.0542	1.1085	0.707626	0.948975	0.9597	Contig8569		Schistosoma japonicum 40S rRNA protein-like protein mRNA, complete cds	ribosomal protein s20
Contig4134_1055	3.64771	0.611982	0.980693	8.27802	1.41554	0.624081	0.874387	1.02601	0.876311	0.874856	1.03616	0.922843	1.05891	Contig4134		Mus musculus chromosome 1 clone RP24-98A9, complete sequence / SJCHGC03553	retinoblastoma-binding protein 6 isoform 2 isoform 1
Contig7509_172	3.64622	0.934442	0.44297	1.03824	0.881088	0.857589	0.536984	1.40342	1.29226	1.17584	0.458518	0.363567	0.449222	Contig7509		Mus musculus chromosome 12 clone RP23-70F21 strain C57BL-6J, completesequence / hypothetical protein PC000773.03.0 [Plasmodium chabaudi]	---NA---
Contig166_620	3.64364	1.3641	1.84558	0.332717	0.744306	0.662851	1.25648	0.49842	0.565138	0.61683	0.965813	0.957001	1.07028	Contig166		Human DNA sequence from clone RP11-815M8 on chromosome 1, complete sequence / SJCHGC01785	protein	GO:0003735 (structural constituent of ribosome) GO:0005198 (structural molecule activity) GO:0009059 (macromolecule biosynthetic process) GO:0006412 (translation) GO:0044249 (cellular biosynthetic process) GO:0032991 (macromolecular complex) GO:0044422 (o
Contig5632_277	3.64358	11.8721	2.61439	1.71414	1.69041	0.466453	0.65767	1.02676	0.948856	0.987801	0.610589	0.751071	0.843465	Contig5632		Schistosoma mansoni adenylosuccinate lyase (ASL) gene, exons 6, 7, 8,and complete cds; long terminal repeat retrotransposon,complete sequence	endonuclease-reverse transcriptase
Contig5355_562	3.64245	0.504053	0.943324	1.37796	1.27154	0.74017	0.77531	1.14087	0.953635	1.01107	0.930413	0.887048	0.782016	Contig5355		Mus musculus chromosome 8 clone RP24-301F13, complete sequence / SJCHGC06539	dihydrolipoamide s-acetyltransferase (e2 component of pyruvate dehydrogenase complex)
Contig407_102	3.64111	0.7038	1.0369	0.708818	1.39724	0.670095	1.16428	0.484019	0.497253	0.607625	1.10319	1.04428	1.03632	Contig407		HIV-1 isolate G273 from Thailand reverse transcriptase (pol) gene, partial cds / SJCHGC01785	sjchgc01785 protein [Schistosoma japonicum], similar to RIKEN cDNA 2610029I01(Mus musculus)
Contig4205_865	3.63573	3.05497	1.75131	1.93524	1.53893	0.596773	1.17774	0.748708	0.749017	0.706978	0.793132	0.874663	0.891867	Contig4205		Rattus norvegicus hypothetical LOC288478 (LOC288478), mRNA / SJCHGC08161	sjchgc08161 protein [Schistosoma japonicum], similar to serine/arginine repetitive matrix 2(Mus musculus)
Contig3328_340	3.63429	1.79644	0.389793	0.77097	0.307574	1.08762	0.391115	1.35222	1.22337	1.38038	0.200084	0.156786	0.157278	Contig3328		Homo sapiens chromosome 11, clone RP11-5E23, complete sequence	---NA---
TC14317_1167	3.6333	0.245609	1.09037	1.1785	0.67822	0.622884	0.85912	0.590086	0.67245	0.518265	1.52576	1.05891	1.12784	TC14317		similar to Hypothetical protein F38A5.2a {Caenorhabditis elegans}, partial (20%)	domain containing
Contig6944_708	3.63147	1.26454	2.39988	3.32112	2.52441	0.556752	0.73606	0.9829	0.805125	0.761168	0.867277	0.888665	0.889137	Contig6944		Blood fluke cercariae DNA / SJCHGC02905	leucine zipper-ef-hand containing transmembrane protein 1
TC12856_404	3.62493	0.983831	1.35763	8.98243	1.92805	0.592279	0.405704	1.27287	0.99858	1.04766	0.526399	0.355124	0.246565	TC12856		similar to Usp2 protein {Mus musculus}, partial (9%)	ubiquitin specific peptidase 2
Contig6842_531	3.62447	0.553981	0.932837	1.11359	0.953659	1.08649	0.727385	1.21932	0.935795	1.10204	0.613383	0.56917	0.575024	Contig6842		Homo sapiens BAC clone RP11-340A13 from 4, complete sequence / SJCHGC06585	protein tyrosine phosphataseisoform cra_a
Contig8876_2704	3.61904	9.39019	2.42578	0.72458	1.47872	0.49553	0.866726	0.6241	0.70176	0.790545	0.946973	0.950845	0.997328	Contig8876		Schistosoma japonicum clone ZZZ262 mRNA sequence / SJCHGC06324	major egg antigen
Contig5828_738	3.6083	1.31862	2.93531	0.215082	0.325729	0.924455	1.0988	0.854934	0.763659	1.00264	0.688262	0.639575	0.65485	Contig5828		Mus musculus chromosome 14 clone RP23-221H11, complete sequence	---NA---
Contig5064_784	3.60732	0.52228	1.58418	1.92456	0.88559	0.487199	1.04687	0.59389	0.569878	0.540355	1.42835	1.2967	1.31534	Contig5064		Human DNA sequence from clone RP11-11C5 on chromosome 13, complete sequence / SJCHGC05805	translocase of inner mitochondrial membrane 44 homolog
Contig2543_448	3.60064	0.885749	2.58974	2.99134	0.869082	0.462366	1.46395	0.480255	0.455298	0.470453	1.67786	1.85341	1.8669	Contig2543		Homo sapiens chromosome 8, clone RP11-179A23, complete sequence / SJCHGC03513	digestive-organ expansion factor
TC12856_344	3.59031	0.955845	1.29218	8.59515	1.87346	0.543257	0.396699	1.33108	1.02792	1.03103	0.483606	0.342179	0.21445	TC12856		similar to Usp2 protein {Mus musculus}, partial (9%)	ubiquitin specific peptidase 2
TC11080_1454	3.57361	1.28369	1.87673	0.91589	0.704246	0.80311	0.863358	1.17629	1.00899	1.10654	0.524359	0.517227	0.482111	TC11080		weakly similar to aldehyde dehydrogenase [imported] - Nostoc sp. (strain PCC 7120), partial (33%) / SJCHGC09324	aldehyde dehydrogenase familysubfamily a2
TC12769_418	3.56396	0.663002	3.0494	2.71954	0.875267	0.544373	2.12693	0.511726	0.569101	0.493665	2.69052	2.83558	2.5722	TC12769		weakly similar to Ankyrin 1 (Erythrocyte ankyrin) (Ankyrin R). [Human], partial (1%) / SJCHGC04127	sjchgc04127 protein [Schistosoma japonicum], similar to ankyrin repeat family protein(Arabidopsis thaliana)
TC8651_448	3.55479	0.598236	1.11407	0.852697	0.608531	0.798135	0.633808	1.39747	1.2139	1.20757	0.910912	0.561368	0.563745	TC8651		hypothetical protein PB300288.00.0 [Plasmodium berghei]	---NA---
Contig2759_651	3.5401	0.839832	1.08979	7.76044	0.994714	0.684456	0.381073	1.09	1.06115	1.14146	0.280403	0.268903	0.296806	Contig2759		Homo sapiens chromosome 16 clone RP11-105F24, complete sequence / hypothetical protein CTC_p57 [Clostridium tetani]	---NA---
Contig2543_650	3.53529	0.908774	2.32624	2.73355	0.713532	0.642641	1.93669	0.64271	0.653748	0.612214	2.21603	2.40412	2.50849	Contig2543		Homo sapiens chromosome 8, clone RP11-179A23, complete sequence / SJCHGC03513	digestive-organ expansion factor
Contig3418_714	3.52947	1.0992	0.497163	1.10853	0.60418	0.846132	0.589939	1.2176	1.15096	1.19329	0.426404	0.404039	0.392995	Contig3418		Rattus norvegicus MK1 mRNA, complete cds	---NA---
Contig5160_458	3.52909	0.609806	0.596529	1.43226	1.04859	0.699683	0.293105	1.65319	1.31981	1.43481	0.244116	0.172055	0.148421	Contig5160		Mus musculus chromosome 14 clone RP24-492I4, complete sequence / SJCHGC00609	riken cdnaisoform cra_c
Contig1737_477	3.51945	0.909091	1.22908	2.13849	1.37037	0.624431	0.804568	0.964636	0.929403	1.04387	0.723569	0.860004	0.844678	Contig1737		Schistosoma japonicum clone ZZD1358 mRNA sequence	---NA---
Contig7302_1355	3.51864	4.96526	1.61465	1.86924	1.78419	0.686181	0.921914	0.926778	0.982157	0.95416	0.873502	0.99439	1.11946	Contig7302		Schistosoma japonicum clone ZZZ431 mRNA sequence	ank accession number af448823 miracidia antigen protein in schistosoma japonicum
Contig4954_434	3.51723	0.963942	1.40552	2.54234	0.776691	0.526968	0.935015	0.650927	0.668551	0.693269	0.952422	0.994133	1.02863	Contig4954		Plasmodium falciparum 3D7 chromosome 11 section 6 of 8 of the completesequence / SJCHGC06164	cisplatin resistance related protein crr9p
Contig6304_401	3.51665	2.0938	0.593982	1.05845	0.790887	0.851902	0.776306	1.18248	1.01143	1.0662	0.671598	0.684462	0.667978	Contig6304		Homo sapiens BAC clone RP11-310K15 from 2, complete sequence / SJCHGC02704	adenylate kinase
Contig747_359	3.50739	0.592823	0.224104	5.25935	5.36329	0.727579	0.492401	1.14208	1.08677	1.14806	0.291647	0.192566	0.158842	Contig747		Homo sapiens chromosome 8, clone RP11-687D20, complete sequence	---NA---
TC10724_1236	3.50204	0.791749	2.12679	1.44893	0.842376	0.537439	0.905212	0.675833	0.712308	0.681854	1.01273	1.03737	1.02999	TC10724		weakly similar to HPBRII-7 protein - human, partial (31%)	cleavage and polyadenylation specific factor68kda
Contig5295_686	3.4958	0.301518	2.14406	2.08441	1.05414	0.539462	1.09359	0.698643	0.60178	0.795192	0.966728	1.01533	0.948581	Contig5295		Human DNA sequence from clone RP11-520E6 on chromosome 1, complete sequence	---NA---
Contig8442_923	3.4929	0.33249	0.484407	3.40406	3.57409	0.745534	0.325496	1.25188	1.04306	1.09722	0.164588	0.125598	0.0986667	Contig8442		S.pombe chromosome I cosmid c959 / SJCHGC06219	ribosomal protein l21
Contig4205_925	3.49202	3.51542	1.68856	1.81902	1.33542	0.62002	1.16636	0.739111	0.775889	0.677487	0.819416	0.843215	0.955282	Contig4205		Rattus norvegicus hypothetical LOC288478 (LOC288478), mRNA / SJCHGC08161	sjchgc08161 protein [Schistosoma japonicum], similar to serine/arginine repetitive matrix 2(Mus musculus)
Contig325_513	3.48579	0.697946	5.01769	2.06991	1.44765	0.532146	0.951801	0.42431	0.360201	0.501737	0.998073	0.838516	0.94944	Contig325		Schistosoma japonicum clone ZZD612 mRNA sequence / SJCHGC02920	sjchgc02920 protein [Schistosoma japonicum], similar to AAP06349-similar to GenBank Accession Number AF130115 PRO2783 in Homo sapiens(Schistosoma japonicum)
Contig4169_641	3.47997	1.1727	1.78648	2.33836	1.29696	0.665368	0.706902	1.05021	0.790512	0.799489	0.916198	0.886265	0.91165	Contig4169		Human DNA sequence from clone RP3-491M17 on chromosome 1p36.2-36.3, complete sequence / SJCHGC04709	rho gtpase activating protein 12
Contig6085_541	3.47829	1.02563	0.47011	0.98877	0.468363	1.06232	0.627587	1.85044	1.77798	1.88059	0.582482	0.535667	0.506684	Contig6085		Mouse DNA sequence from clone RP23-294N21 on chromosome 4, complete sequence / hypothetical protein CJE1130 [Campylobacter jejuni RM1221]	---NA---
Contig7951_747	3.4735	0.553533	0.379735	0.821215	0.639505	0.857226	0.847253	1.36	0.949493	1.06964	1.05903	0.981273	0.96235	Contig7951		Homo sapiens chromosome 5 clone CTC-439N6, complete sequence / SJCHGC05557	succinate-coenzyme aadp-beta subunit
TC7781_1375	3.45876	1.73913	2.21604	1.67468	0.764109	0.666049	0.914952	0.892791	0.961683	0.905182	0.899916	0.815537	0.921927	TC7781		similar to CG18001 gene product {Drosophila melanogaster}, partial (42%) / SJCHGC01650	ribosomal protein l38
Contig6900_1021	3.45576	1.35898	1.74421	0.778829	1.27284	0.520871	0.806895	0.622857	0.642787	0.601101	0.959547	1.00862	0.986034	Contig6900		Homo sapiens mRNA; cDNA DKFZp686J24144 (from clone DKFZp686J24144) / SJCHGC07249	bub3 budding uninhibited by benzimidazoles 3 homolog
Contig4381_564	3.45163	6.66275	2.24169	2.63432	2.39835	0.549144	0.528763	0.763697	0.706568	0.798582	0.599148	0.51331	0.587114	Contig4381		Ureaplasma urealyticum section 46 of 59 of the complete genome	sjchgc03000 protein [Schistosoma japonicum], similar to polyprotein(Schistosoma japonicum)
Contig5433_543	3.44298	1.0454	0.947963	1.73304	0.803976	0.330749	1.13628	0.497731	0.365577	0.431226	2.02198	2.05274	1.82405	Contig5433		Mouse DNA sequence from clone RP23-189G9 on chromosome 4, complete sequence / SJCHGC03680	classmember 2
Contig1228_518	3.44204	4.61792	2.30621	2.41908	1.86174	0.467025	0.804463	0.714097	0.653945	0.782202	0.955303	0.925318	1.04678	Contig1228		Homo sapiens chromosome 18, clone RP11-370A5, complete sequence	sjchgc05284 protein [Schistosoma japonicum], similar to polyprotein(Schistosoma japonicum)	GO:0050789 (regulation of biological process)
Contig8164_604	3.44085	0.916817	0.964142	1.30707	0.659843	0.831889	0.694684	1.11272	1.05074	1.10299	0.849502	0.47698	0.558936	Contig8164		Pseudomonas syringae pv. maculicola plasmid pFKN, complete sequence / SJCHGC00781	l-2-hydroxyglutarate dehydrogenase
Contig1093_157	3.44046	0.826638	2.54642	6.4102	4.12547	0.632255	1.04595	0.890116	0.922417	1.02718	0.679078	0.743771	0.657919	Contig1093		Mus musculus chromosome 1, clone RP23-283D3, complete sequence / SJCHGC06386	sjchgc06386 protein [Schistosoma japonicum], hypothetical protein, putative transmebrane protein
Contig8817_727	3.4381	1.03518	0.105683	0.415565	0.267549	0.998089	1.155	1.04762	1.35373	1.51546	0.956357	0.846544	0.766411	Contig8817		Schistosoma japonicum glutathione-S-transferase mRNA, complete cds	glutathione s-transferase
TC7781_1417	3.42391	1.93126	2.77084	1.68652	0.847505	0.618122	0.835636	0.836844	0.888641	0.989779	0.748181	0.790413	0.820171	TC7781		similar to CG18001 gene product {Drosophila melanogaster}, partial (42%) / SJCHGC01650	ribosomal protein l38
Contig2733_114	3.42389	1.94394	3.63056	3.56656	0.835522	0.321693	1.23967	0.518854	0.407688	0.402493	0.860277	1.06196	1.22624	Contig2733		S.pombe chromosome III cosmid c550 / SJCHGC06879	sjchgc06879 protein [Schistosoma japonicum], hypothetical protein
Contig4023_620	3.41982	0.633463	2.97407	2.41035	0.959946	0.513792	1.84262	0.483566	0.521336	0.465221	2.2856	2.55848	2.24734	Contig4023		Homo sapiens 12 BAC RP11-717F19 (Roswell Park Cancer Institute Human BAC Library) complete sequence / SJCHGC04127	sjchgc04127 protein [Schistosoma japonicum], similar to ankyrin repeat family protein(Arabidopsis thaliana)
Contig4140_832	3.41444	0.722666	0.980502	3.83802	1.89497	0.75936	0.819205	1.21825	0.935495	1.17291	0.733707	0.631207	0.767961	Contig4140		Oryza sativa (japonica cultivar-group) genomic DNA, chromosome 7, PAC clone:P0458G06 / SJCHGC06911	dmx-like 2
Contig8887_3087	3.41329	0.281116	1.21618	1.28489	0.973563	0.540885	0.698758	0.899301	0.660451	0.73741	1.20273	1.0014	1.01563	Contig8887		Schistosoma japonicum clone ZZZ462 mRNA sequence / SJCHGC00411	fructose-bisphosphate aldolase
Contig836_310	3.41154	4.50363	1.79138	1.35159	2.4877	0.534617	0.854725	0.657931	0.723728	0.847376	0.765594	0.901289	0.952467	Contig836		Plasmodium falciparum 3D7 chromosome 12, section 5 of 9 of the completesequence	---NA---
Contig2870_217	3.4103	0.784387	0.849169	1.83138	0.84628	0.584997	0.769483	0.810205	0.736208	0.75309	1.06505	1.02933	1.13885	Contig2870		Homo sapiens BAC clone RP11-665O11 from 2, complete sequence	---NA---
TC9481_338	3.40576	7.37981	2.43147	1.00515	1.46644	0.48753	1.13158	0.411375	0.447176	0.457943	1.05686	1.03456	0.986572	TC9481			tpa: endonuclease-reverse transcriptase
Contig2913_336	3.40543	1.71544	4.61356	0.229232	3.3589	1.26581	0.853454	1.05811	0.734402	0.866519	0.32902	0.287566	0.25843	Contig2913		Mus musculus chromosome 12 clone RP24-555I16, complete sequence	---NA---
TC7493_848	3.40188	1.101	1.80857	2.48829	1.30424	0.593309	1.0083	0.770303	0.84273	0.914197	0.841761	0.780276	0.81633	TC7493		similar to Similar to serine-arginine repetitive matrix 1 {Homo sapiens}, partial (3%) / SJCHGC02900	sjchgc02900 protein [Schistosoma japonicum], similar to GLP_487_22143_20965(Giardia lamblia ATCC 50803)
Contig810_286	3.4009	1.57015	1.57846	2.98917	1.25708	0.544584	0.874124	0.80295	0.777729	0.768148	0.898023	1.03776	1.06556	Contig810		Arabidopsis thaliana chromosome 2 clone T20B5 map CIC11C08, complete sequence / transcriptional regulator (Lrp/AsnC family) [Geobacillus kaustophilus HTA426]	---NA---
Contig6907_1297	3.38116	1.20918	1.02586	0.934519	0.740889	0.812293	0.868076	1.23281	1.14967	1.42181	0.779041	0.744998	0.804852	Contig6907		Schistosoma japonicum clone ZZZ26 mRNA sequence / SJCHGC06833	loc568867 protein
Contig8317_707	3.37909	0.664267	1.92225	1.54166	0.708299	0.585707	0.891251	1.0522	0.919231	1.00883	0.844328	0.871953	0.886109	Contig8317		Homo sapiens chromosome 19 clone CTB-60E11, complete sequence / SJCHGC01650	ribosomal protein l38
Contig1245_155	3.37535	3.35523	7.95021	1.45887	0.880543	0.556122	0.66112	1.104	1.01686	0.981725	0.612883	0.806173	0.728002	Contig1245		Caenorhabditis elegans cosmid F14F11, complete sequence	---NA---
Contig2510_854	3.3688	0.363894	0.699077	3.56654	1.11291	0.783421	0.891803	1.11324	0.939865	1.05212	0.877377	0.924862	1.05173	Contig2510		Caenorhabditis elegans cosmid C11H1, complete sequence / SJCHGC09170	cdc-like kinase 2
Contig5637_530	3.36875	1.16309	2.31021	0.140447	0.743712	0.637942	0.728967	0.982143	0.904158	0.886416	0.9786	1.04197	1.05602	Contig5637		S.cerevisiae chromosome XI reading frame ORF YKL076c / SJCHGC04677	sjchgc04677 protein [Schistosoma japonicum], hypothetical protein
Contig5395_716	3.36818	0.373431	1.45207	2.72922	1.38065	0.549807	0.796384	0.962473	0.765786	0.903342	1.06756	0.929903	0.988432	Contig5395		Homo sapiens, Similar to hypothetical protein FLJ12700, cloneIMAGE:5521530, mRNA / SJCHGC02733	prp3 pre-mrna processing factor 3 homolog
Contig3196_479	3.36597	0.723866	1.0567	0.0876133	0.2991	0.669199	0.800921	1.36208	1.27405	1.14912	0.901347	0.915232	0.998044	Contig3196		Arabidopsis thaliana At4g22540-F7K2_120 mRNA, complete cds / SJCHGC00927	solute carrier familymember f2
Contig2733_41	3.36199	2.22404	2.40459	2.70342	0.956656	0.38831	1.13477	0.571392	0.530953	0.536595	0.946047	1.06088	1.21388	Contig2733		S.pombe chromosome III cosmid c550 / SJCHGC06879	sjchgc06879 protein [Schistosoma japonicum], hypothetical protein
Contig4466_909	3.36119	3.31935	0.981217	1.01026	0.980063	0.678755	1.09249	0.484102	0.574742	0.579261	0.718336	1.25676	2.06842	Contig4466		Schistosoma japonicum retrotransposon Gulliver clone M22A, partialsequence / SJCHGC03033	tpa: gag-pol polyprotein
Contig6867_999	3.3557	1.61843	1.57971	1.20738	0.569745	0.854495	0.576302	1.29679	1.1079	1.36917	0.54058	0.524931	0.53553	Contig6867		Drosophila melanogaster SD07645 full insert cDNA / VCBS protein [Flavobacteriales bacterium HTCC2170]	---NA---
Contig1654_624	3.35559	0.888151	0.668293	1.78385	1.28476	0.531997	0.97811	0.827165	0.637763	0.711411	1.24611	1.00648	1.03138	Contig1654		Mus musculus chromosome 14 clone RP23-119H13, complete sequence	---NA---
TC10546_326	3.34128	0.583161	1.88325	2.24981	1.33602	0.647289	0.818379	1.04154	0.945312	1.06146	0.844719	0.861706	0.785642	TC10546		homologue to similar to NM_080743 serine-arginine repressor protein (35 kDa) in Homo sapiens, partial (70%)	serine-arginine repressor protein (35 kda)
Contig6824_591	3.34109	1.12115	1.6409	0.785272	0.671773	0.391883	1.05194	0.623078	0.60748	0.519626	1.56606	1.54091	1.76978	Contig6824		Caenorhabditis elegans cosmid R12C12, complete sequence / SJCHGC02710	alphamannosidase
Contig5045_872	3.33773	1.03139	1.31501	4.55273	2.32519	0.869294	0.790804	0.99393	0.990975	1.06577	0.674549	0.724642	0.776596	Contig5045		Homo sapiens chromosome 5 clone RP11-1156J4, complete sequence / conserved hypothetical protein [Plasmodium berghei]	---NA---
Contig5680_127	3.33571	1.26022	1.77375	2.33588	1.35024	0.470558	0.766448	0.71492	0.708529	0.719036	0.978972	1.03965	0.926416	Contig5680		Homo sapiens chromosome 3 clone RP11-185E15, complete sequence / SJCHGC05173	y-box protein	GO:0003677 (DNA binding) GO:0019222 (regulation of metabolic process) GO:0006350 (transcription) GO:0031323 (regulation of cellular metabolic process) GO:0016070 (RNA metabolic process) GO:0019219 (regulation of nucleobase, nucleoside, nucleotide and nucl
Contig5395_652	3.30814	0.399964	1.40445	2.84261	1.29086	0.542478	0.804673	0.970437	0.712604	0.806667	1.06782	0.84287	0.911855	Contig5395		Homo sapiens, Similar to hypothetical protein FLJ12700, cloneIMAGE:5521530, mRNA / SJCHGC02733	prp3 pre-mrna processing factor 3 homolog
Contig7545_1247	3.30784	0.928182	2.12916	1.81903	0.503129	0.733186	1.78055	0.845388	0.758781	0.818262	1.8678	1.98282	2.20189	Contig7545		Homo sapiens X BAC RP11-408N23 (Roswell Park Cancer Institute Human BAC Library) complete sequence / SJCHGC05911	sjchgc05911 protein [Schistosoma japonicum], similar to ERYTHROCYTE MEMBRANE PROTEIN PFEMP3(Plasmodium yoelii yoelii)
Contig5775_581	3.30209	0.447263	0.843667	1.83676	0.943636	0.728073	0.610351	1.69856	1.18034	1.14812	0.854435	0.660504	0.745443	Contig5775		Human DNA sequence from clone RP11-75A9 on chromosome Xp11.23-11.4, complete sequence / SJCHGC03978	sjchgc03978 protein [Schistosoma japonicum], hypothetical protein
Contig3766_666	3.29393	1.98319	1.63703	2.01589	1.33579	0.634275	0.819091	1.1914	1.20704	0.989954	0.655266	0.812058	0.835638	Contig3766		Drosophila melanogaster 3 BAC RPCI98-1D4 (Roswell Park Cancer Institute Human PAC library) complete sequence / SJCHGC03636	sjchgc03636 protein [Schistosoma japonicum], hypothetical protein
Contig5409_746	3.29139	1.01114	1.39348	1.57329	1.23538	0.509831	0.754306	0.736197	0.652086	0.725866	1.02106	1.04831	0.986757	Contig5409		Oryza sativa (japonica cultivar-group) chromosome 10, section 37 of 77 ofthe complete sequence / SJCHGC09259	sjchgc09259 protein [Schistosoma japonicum], hypothetical protein
Contig6887_1734	3.28833	1.19576	1.05978	3.93894	0.826592	0.576065	0.496713	1.00007	0.947473	1.11675	0.46951	0.424691	0.486039	Contig6887		Drosophila melanogaster AT12755 full insert cDNA / SJCHGC02019	sjchgc01171 protein [Schistosoma japonicum], similar to RING-finger protein(Helicoverpa armigera nuclear polyhedrosis virus)
Contig5573_987	3.28799	0.924975	1.24876	0.426791	0.583427	0.520899	1.07671	0.75699	0.833783	0.779037	1.11862	1.48593	1.38016	Contig5573		Schistosoma mansoni tryptophan hydroxylase (TPH) mRNA, completecds / SJCHGC01525	hydroxysteroid (17-beta) dehydrogenase 12
Contig4943_633	3.28647	2.22364	0.99929	1.37357	1.5166	0.612117	0.83489	0.738507	0.831344	0.746289	0.691282	0.886928	0.877249	Contig4943		Zea mays PCO073117 mRNA sequence / SJCHGC04980	26s proteasome regulatory chain 4
Contig5355_606	3.28201	0.403691	0.830394	1.23224	1.02021	0.726435	0.828542	1.18642	0.912823	1.02447	0.924073	0.965384	0.833741	Contig5355		Mus musculus chromosome 8 clone RP24-301F13, complete sequence / SJCHGC06539	dihydrolipoamide s-acetyltransferase (e2 component of pyruvate dehydrogenase complex)
Contig6824_639	3.28105	1.16662	1.79969	0.823842	0.649664	0.483833	1.19171	0.73605	0.666035	0.671367	1.67435	1.83118	1.96839	Contig6824		Caenorhabditis elegans cosmid R12C12, complete sequence / SJCHGC02710	alphamannosidase
TC7133_1560	3.27868	8.57523	2.14617	1.9865	2.88887	0.505778	0.432358	0.729028	0.681582	0.82173	0.309877	0.330657	0.345228	TC7133			endonuclease-reverse transcriptase
Contig3869_897	3.2777	4.38438	2.46183	1.50402	1.50345	0.516509	0.766022	0.933185	0.971943	1.1038	0.742197	0.83348	0.916555	Contig3869		Schistosoma haematobium acetylcholinesterase gene, complete cds	endonuclease-reverse transcriptase
TC11134_1197	3.27329	0.459289	2.10872	1.44691	0.618864	0.515261	1.37287	0.476794	0.492266	0.541	1.11417	1.3322	1.39391	TC11134		weakly similar to unnamed protein product {Mus musculus}, partial (31%)	gtp binding protein 4
Contig8811_616	3.27296	0.34049	1.94107	2.24137	0.865396	0.47722	1.00261	0.575227	0.537702	0.601337	1.07142	0.997163	0.986011	Contig8811		Schistosoma japonicum clone ZZZ368 mRNA sequence	hla-b associated transcript 1
Contig4023_682	3.27227	0.633343	2.61445	2.33471	0.956572	0.558013	1.93826	0.462204	0.528933	0.410346	2.43769	2.49941	2.50966	Contig4023		Homo sapiens 12 BAC RP11-717F19 (Roswell Park Cancer Institute Human BAC Library) complete sequence / SJCHGC04127	sjchgc04127 protein [Schistosoma japonicum], similar to ankyrin repeat family protein(Arabidopsis thaliana)
Contig3264_161	3.26531	1.14182	2.06413	1.2243	0.97897	0.567184	0.877514	0.686643	0.707921	0.714824	0.931277	1.04423	1.02912	Contig3264		Oryza sativa (japonica cultivar-group) genomic DNA, chromosome 7, BAC clone:OJ1058_B11 / SJCHGC06069	atp gtp-binding protein
Contig2480_129	3.25888	0.265017	0.494367	1.18149	0.703684	0.871546	0.94061	1.51632	1.18961	1.21895	0.949734	0.837983	0.839578	Contig2480		Homo sapiens glutamine-fructose-6-phosphate transaminase 1, mRNA(cDNA clone MGC:41887 IMAGE:5298728), complete cds / CG12449-PF.3 [Drosophila melanogaster] ref|NP_001015161.1|	glucosamine-fructose-6-phosphate aminotransferase
Contig3282_736	3.25862	0.901501	1.64431	0.502724	1.36138	0.695761	0.289396	1.16325	1.02669	1.171	0.161792	0.12115	0.111907	Contig3282		Saccharomyces cerevisiae chromosome XVI cosmid 9642 / SJCHGC07968	sjchgc07968 protein [Schistosoma japonicum], hypothetical protein
Contig4403_496	3.25506	8.29755	2.76868	3.42505	3.47705	0.508121	0.775801	0.752673	0.789988	0.784088	0.691123	0.974622	0.865956	Contig4403		Schistosoma japonicum Sj-alpha-1 retroposon-like sequence	---NA---
Contig5637_571	3.24943	1.35493	2.32018	0.145048	0.893121	0.535289	0.746295	0.912879	0.832828	0.791894	0.902906	1.01755	0.992053	Contig5637		S.cerevisiae chromosome XI reading frame ORF YKL076c / SJCHGC04677	sjchgc04677 protein [Schistosoma japonicum], hypothetical protein
Contig5337_679	3.24694	0.546886	1.24206	1.60485	1.10735	0.606681	0.91899	0.920385	0.849241	0.864587	0.960634	1.03118	0.91364	Contig5337		Zebrafish DNA sequence from clone CH211-15P9 in linkage group 11, complete sequence / SJCHGC04681	subfamilymember 7
Contig1869_525	3.24587	4.03555	1.68082	1.84425	1.46004	0.696399	0.536789	0.943959	0.927321	1.25258	0.36982	0.49822	0.523139	Contig1869		Homo sapiens chromosome 18, clone RP11-57J16, complete sequence	---NA---
Contig3352_832	3.24529	2.27419	0.981038	1.53109	0.525741	0.457469	0.777543	0.821044	0.790417	0.793109	0.989572	1.02952	1.08805	Contig3352		Mus musculus, clone RP23-42E21, complete sequence / Chl1p [Saccharomyces cerevisiae] emb|CAA88378.1|	---NA---
Contig3094_87	3.24329	3.8642	1.61782	1.30508	0.893355	0.605813	1.03799	0.935898	0.721149	1.03199	0.783348	0.808536	0.963597	Contig3094		Human DNA sequence from clone RP5-1131C10 on chromosome 6q12-13 ContainsSTSs and GSSs, complete sequence	---NA---
Contig7553_1293	3.23828	0.746387	1.47638	1.89717	0.973472	0.467168	0.796199	0.755294	0.757914	0.794535	1.09239	0.967095	0.932886	Contig7553		Homo sapiens PAC clone RP4-658N5 from 7p21, complete sequence / SJCHGC01937	interferon-related developmental regulator 1
Contig3983_629	3.23654	0.897427	1.06559	2.65265	0.98551	0.713357	0.312891	1.30156	0.94098	1.03415	0.183871	0.187512	0.175929	Contig3983		Plasmodium falciparum MAL4P1 / SJCHGC05288	sjchgc05288 protein [Schistosoma japonicum], similar to Heat shock protein protein 25, isoform b(Caenorhabditis elegans)
Contig2816_587	3.23575	1.59402	0.826263	0.976058	0.198384	0.718734	0.218592	1.47992	1.47862	1.5706	0.245654	0.180149	0.208036	Contig2816		Homo sapiens chromosome 8, clone RP11-44N12, complete sequence	---NA---
Contig4134_967	3.23297	0.422464	1.09325	7.61977	1.33503	0.57988	0.838868	0.967528	0.81251	1.0545	0.964017	0.907469	0.966925	Contig4134		Mus musculus chromosome 1 clone RP24-98A9, complete sequence / SJCHGC03553	retinoblastoma-binding protein 6 isoform 2 isoform 1
Contig7290_1147	3.2326	0.924456	0.183438	1.25966	1.36575	0.897029	0.402844	1.17215	0.974625	1.02426	0.189075	0.169322	0.145962	Contig7290		Drosophila melanogaster chromosome 3L, section 44 of 83 of the complete sequence / SJCHGC05979	synaphin a
Contig3481_660	3.23182	0.382	0.519175	1.31213	0.725595	0.882207	0.972667	1.67688	1.18433	1.36714	0.925763	0.835612	0.841979	Contig3481		Haemophilus influenzae Rd section 41 of 163 of the complete genome	glutamine fructose-6-phosphate transaminase 1
Contig2576_601	3.23155	1.11654	0.804966	0.682153	1.13271	0.808804	0.523603	1.39754	1.33737	1.39387	0.503898	0.418145	0.43702	Contig2576		Mouse DNA sequence from clone RP23-403C18 on chromosome 2, completesequence / hypothetical protein glr1880 [Gloeobacter violaceus PCC 7421]	---NA---
Contig1679_255	3.228	0.520124	1.37912	1.72765	0.701434	0.58342	1.04764	0.653891	0.564404	0.539767	1.10541	1.0756	1.24072	Contig1679		Homo sapiens chromosome 5 clone CTC-295J13, complete sequence / SJCHGC02400	tafazzin cg8766-isoform a	GO:0003677 (DNA binding) GO:0015074 (DNA integration)
Contig4127_620	3.2255	1.07569	2.10568	2.96841	1.12369	0.498022	0.915751	0.682949	0.670267	0.689202	0.869758	0.860717	0.967217	Contig4127		Human DNA sequence from clone RP3-399C22 on chromosome 20 Contains a putative novel gene. Contains GSSs and ESTs, complete sequence / SJCHGC09342	sjchgc09342 protein [Schistosoma japonicum], similar to MGC53795 protein(Xenopus laevis)
Contig3983_554	3.22382	0.706321	0.845227	2.58189	0.852324	0.809981	0.387865	1.63141	1.10287	1.15088	0.221364	0.211029	0.199312	Contig3983		Plasmodium falciparum MAL4P1 / SJCHGC05288	sjchgc05288 protein [Schistosoma japonicum], similar to Heat shock protein protein 25, isoform b(Caenorhabditis elegans)
Contig4916_303	3.2142	1.19875	2.32277	1.34584	0.879194	0.492692	0.860017	0.713813	0.689311	0.738897	0.914633	0.978926	0.992414	Contig4916		Homo sapiens, clone IMAGE:4844539, mRNA / madN protein [Vibrio vulnificus YJ016]	---NA---
TC15357_369	3.21225	0.482851	1.0641	2.1551	0.805469	0.606765	1.06888	0.833549	0.693684	0.824847	1.07159	1.00276	1.06456	TC15357		hypothetical protein LOC305120 [Rattus norvegicus]	---NA---
Contig2576_661	3.20896	1.06456	0.80766	0.683827	1.10772	0.756916	0.467331	1.2576	1.22319	1.26891	0.467755	0.314378	0.377479	Contig2576		Mouse DNA sequence from clone RP23-403C18 on chromosome 2, completesequence / hypothetical protein glr1880 [Gloeobacter violaceus PCC 7421]	---NA---
Contig3767_657	3.19863	2.1626	1.37297	1.83247	1.17878	0.661758	1.08158	0.764097	0.686402	0.631273	0.760443	1.01844	0.96844	Contig3767		Homo sapiens chromosome 5 clone RP11-175K6, complete sequence / SJCHGC09220	novel krab box and zincc2h2 type domain containing protein
Contig6245_383	3.1873	0.996604	1.67286	4.01047	1.54017	0.69857	0.648546	1.00416	0.900701	0.920027	0.523631	0.548074	0.587684	Contig6245		Homo sapiens, clone IMAGE:4650210, mRNA / SJCHGC05026	sjchgc05026 protein [Schistosoma japonicum], hypothetical protein
Contig6304_361	3.1853	1.82111	0.517691	0.964287	0.628054	0.767842	0.730024	1.04179	0.953145	1.11191	0.617878	0.637985	0.594999	Contig6304		Homo sapiens BAC clone RP11-310K15 from 2, complete sequence / SJCHGC02704	adenylate kinase
TC17082_1332	3.1841	2.10985	1.18565	2.39573	3.31975	0.930935	0.866329	1.04287	0.930869	1.25518	0.757317	0.672464	0.56914	TC17082		similar to Rab family protein 2 {Caenorhabditis elegans}, partial (37%) / SJCHGC06657	member ras oncogene family
Contig3817_371	3.17999	0.395655	0.500644	0.317516	1.49502	1.18409	0.738537	1.1759	1.45093	2.13495	0.982529	0.889601	0.75109	Contig3817		Mouse DNA sequence from clone RP23-107K21 on chromosome 2, complete sequence / SJCHGC06913	---NA---
Contig747_409	3.17843	0.556823	0.209682	5.14485	5.1357	0.661222	0.454332	1.09227	1.06514	1.20616	0.264824	0.172188	0.146848	Contig747		Homo sapiens chromosome 8, clone RP11-687D20, complete sequence	---NA---
Contig7298_641	3.17472	1.72133	0.274268	0.271572	0.599232	0.885653	0.576987	1.44932	1.34432	1.27601	0.424233	0.399014	0.269648	Contig7298		Schistosoma japonicum clone ZZD1393 mRNA sequence	n-myc downstream regulated
Contig4721_315	3.17375	0.752078	0.997374	3.20317	0.828367	0.689358	0.634124	1.25148	1.08897	1.2869	0.571922	0.550254	0.455666	Contig4721		Homo sapiens chromosome 5 clone RP11-343P16, complete sequence / SJCHGC06474	programmed cell death 6
Contig5337_619	3.17314	0.457183	1.23916	1.70896	1.15205	0.660213	0.935651	1.0124	0.892694	0.911523	1.01433	1.02502	0.943037	Contig5337		Zebrafish DNA sequence from clone CH211-15P9 in linkage group 11, complete sequence / SJCHGC04681	subfamilymember 7
Contig3328_383	3.16818	1.58612	0.343299	0.791925	0.411125	0.978307	0.331512	1.29138	1.08986	1.33657	0.218494	0.116686	0.115801	Contig3328		Homo sapiens chromosome 11, clone RP11-5E23, complete sequence	---NA---
Contig1188_280	3.16707	0.259285	0.201459	1.74791	1.51843	0.779377	0.376241	1.26863	1.01317	1.04073	0.303583	0.245462	0.205384	Contig1188		Homo sapiens BAC clone RP11-451F20 from 4, complete sequence	loc568867 protein
Contig3579_417	3.16623	0.474614	1.68377	2.49467	1.52886	0.636222	0.91745	0.876359	0.717288	0.810076	1.0926	0.896367	0.839077	Contig3579		Schistosoma japonicum clone ZZD1378 mRNA sequence / SJCHGC04542	mitochondrial ribosomal protein l4
Contig6060_444	3.16586	5.32608	2.0732	1.39417	3.0887	0.543242	0.821319	0.887991	0.979372	1.06593	0.735113	0.763989	0.802088	Contig6060		Schistosoma japonicum clone G29A non-LTR retrotransposon SjR2-like, partial sequence / SJCHGC05284	sjchgc05284 protein [Schistosoma japonicum], similar to polyprotein(Schistosoma japonicum)
Contig7541_908	3.16418	2.16629	0.876218	1.54997	0.633503	0.673675	0.768581	1.07735	1.08429	1.15277	0.742899	0.784426	0.742379	Contig7541		Schistosoma japonicum clone ZZZ483 mRNA sequence	f-box only protein 8
Contig4721_365	3.16064	0.882301	1.04967	3.15598	0.945949	0.726929	0.653074	1.32802	1.11214	1.25754	0.56489	0.574426	0.482693	Contig4721		Homo sapiens chromosome 5 clone RP11-343P16, complete sequence / SJCHGC06474	programmed cell death 6
Contig6842_845	3.16007	0.575357	0.883997	1.07518	0.970968	1.09226	0.792438	1.29103	1.13515	1.19328	0.618405	0.620137	0.631198	Contig6842		Homo sapiens BAC clone RP11-340A13 from 4, complete sequence / SJCHGC06585	protein tyrosine phosphataseisoform cra_a
Contig3196_365	3.15794	0.544591	1.25883	0.0967513	0.444572	0.719642	0.836434	1.47999	1.44758	1.36157	0.952632	0.833069	0.898659	Contig3196		Arabidopsis thaliana At4g22540-F7K2_120 mRNA, complete cds / SJCHGC00927	solute carrier familymember f2
Contig7198_905	3.15478	1.07429	1.97891	1.72904	0.791199	0.501645	1.15078	0.650761	0.62608	0.704134	1.0304	1.01511	1.03294	Contig7198		Schistosoma margrebowiei 18S small suref BUnit ribosomal RNA gene,partial sequence / SJCHGC09494	sjchgc09494 protein [Schistosoma japonicum], hypothetical protein
Contig4694_715	3.15265	0.853532	0.99788	1.01346	0.858327	0.727542	0.366216	1.33264	1.18597	1.13589	0.18798	0.187031	0.122155	Contig4694		Schistosoma japonicum mRNA for calpain, complete cds, strain:Chinese-Hunan	calpain
Contig5680_82	3.14831	1.14979	1.62132	2.11957	1.35004	0.497383	0.740178	0.735424	0.713091	0.742317	0.973517	1.0512	0.95569	Contig5680		Homo sapiens chromosome 3 clone RP11-185E15, complete sequence / SJCHGC05173	y-box protein	GO:0003677 (DNA binding) GO:0019222 (regulation of metabolic process) GO:0006350 (transcription) GO:0031323 (regulation of cellular metabolic process) GO:0016070 (RNA metabolic process) GO:0019219 (regulation of nucleobase, nucleoside, nucleotide and nucl
Contig3506_557	3.14625	0.488834	1.19546	2.28436	1.26127	0.56555	0.867614	0.814865	0.680602	0.721697	1.02703	1.06335	1.02354	Contig3506		Schistosoma japonicum clone ZZZ225 mRNA sequence / SJCHGC04927	g patch domain containing 3
Contig320_425	3.14608	0.291187	0.989957	1.91742	1.23609	0.607959	1.02644	0.809358	0.772152	0.876648	1.00493	0.907634	1.0401	Contig320		Mouse DNA sequence from clone RP23-176A21 on chromosome 3, complete sequence / SJCHGC02919	heterogeneous nuclear ribonucleoprotein f
Contig5932_713	3.14409	1.31581	1.31728	4.12789	2.1458	0.566189	0.97843	0.615298	0.506318	0.562791	0.998303	0.897473	1.0172	Contig5932		Homo sapiens chromosome X sequence from 6 PACs 1 BAC and 1 cosmid, region GJB1-DXS559 map Xq13.1, complete sequence / SJCHGC04001	o-linked n-acetylglucosaminetransferase (udp-n-acetylglucosamine:polypeptide-n-acetylglucosaminyl transferase)
Contig5212_437	3.14009	0.776403	1.09972	3.66215	1.26551	0.530385	0.701377	0.894209	0.787302	0.803977	1.04095	0.959784	1.10198	Contig5212		Mouse DNA sequence from clone RP23-72A14 on chromosome 11, complete sequence	---NA---
Contig7541_948	3.13847	2.25993	0.940515	1.54556	0.600828	0.648682	0.753507	0.977405	1.07596	1.0997	0.747164	0.760848	0.746593	Contig7541		Schistosoma japonicum clone ZZZ483 mRNA sequence	f-box only protein 8
TC18621_668	3.13458	0.236015	0.821569	3.20713	1.34319	0.824892	0.974599	1.1071	0.937529	1.12613	1.03082	0.842154	0.821047	TC18621		weakly similar to siah binding protein 1; FBP interacting repressor; pyrimidine tract binding splicing factor; Ro, partial (20%) / PREDICTED: similar to fuse-binding protein-interacting repressor isoform 2 [Danio rerio]	fuse-binding protein-interacting repressor isoform b isoform 5
Contig7814_1318	3.13042	1.41139	1.48085	1.03057	0.562659	0.5623	1.13786	0.698898	0.65659	0.769563	1.15014	1.28822	1.46244	Contig7814		Homo sapiens chromosome 5 clone CTC-392L24, complete sequence / SJCHGC06726	classmember 1
Contig1228_578	3.12565	4.30539	1.90151	2.64516	2.27437	0.593464	0.914235	0.887981	0.809085	0.902467	0.948862	0.939387	1.01199	Contig1228		Homo sapiens chromosome 18, clone RP11-370A5, complete sequence	sjchgc05284 protein [Schistosoma japonicum], similar to polyprotein(Schistosoma japonicum)	GO:0050789 (regulation of biological process)
Contig5615_514	3.1233	0.874991	1.20427	1.87759	1.38572	0.623446	0.93762	0.988381	0.8492	0.996253	0.809657	0.735495	0.872164	Contig5615		Schistosoma japonicum clone ZZD1083 mRNA sequence / Slc30a1-prov protein [Xenopus tropicalis]	ski interacting protein
Contig6381_423	3.12101	2.54578	0.844891	7.82733	0.293224	0.557298	4.40504	0.456101	0.636047	0.424997	5.72795	5.69219	6.26001	Contig6381		Schistosoma japonicum clone ZZD128 mRNA sequence	protein
Contig3271_737	3.12099	0.354409	0.908322	1.59464	1.00865	0.786328	0.909828	1.08998	0.939882	1.08162	0.807053	0.832386	0.874491	Contig3271		Homo sapiens chromosome 16 clone RP11-65J21, complete sequence / SJCHGC02694	sjchgc02694 protein [Schistosoma japonicum], similar to chromosome 20 open reading frame 100(Homo sapiens)
Contig6381_463	3.12026	2.36627	0.805615	7.01416	0.223734	0.574604	3.68372	0.454435	0.671102	0.406715	5.34664	5.0021	5.82912	Contig6381		Schistosoma japonicum clone ZZD128 mRNA sequence	protein
Contig4978_653	3.1103	1.15301	1.22391	3.34261	1.86666	0.648034	0.778355	0.841958	0.901955	1.00695	0.720222	0.715772	0.83338	Contig4978		Staphylococcus aureus plasmid pI9789::Tn552 replication-associatedprotein (orf256) and replication initiation protein (rep)genes, complete cds / hypothetical protein MHJ_0662 [Mycoplasma hyopneumoniae J]	---NA---
Contig7987_1239	3.10741	2.09698	0.381357	2.97555	0.434075	0.681105	1.93746	0.368171	0.430002	0.441608	2.81042	2.83746	3.04473	Contig7987		Homo sapiens chromosome 5 clone RP11-458K15, complete sequence / SJCHGC05859	lag1ceramide synthase 5
Contig36_439	3.10583	1.09812	1.03908	0.0211828	0.16642	0.839554	0.510337	1.4025	1.45448	1.58352	0.329643	0.276543	0.200424	Contig36		Homo sapiens chromosome 5, clone hRPK.448_K_10, complete sequence / SJCHGC06693	-cyclic-nucleotide 2-phosphodiesterase
Contig7798_780	3.10108	1.11954	0.822338	1.3326	0.972063	0.745902	0.770349	1.12232	1.00022	1.00449	0.792681	0.81381	0.780467	Contig7798		Homo sapiens 3 BAC RP11-346M10 (Roswell Park Cancer Institute Human BAC Library) complete sequence / SJCHGC06040	mgc81809 protein
Contig5678_659	3.09601	1.95146	1.01993	1.23947	1.02884	0.523586	0.491649	1.10225	1.01774	0.958198	0.423408	0.430563	0.405783	Contig5678		Homo sapiens serine-threonine protein kinase Kp78 splice variantCTAK75a mRNA, complete cds / SJCHGC04663	map microtubule affinity-regulating kinase 3
Contig5122_799	3.09498	0.429366	1.84299	2.07822	0.981834	0.75813	0.848926	0.921959	0.896541	0.934156	0.636695	0.793189	0.571034	Contig5122		Mouse DNA sequence from clone RP23-145N4 on chromosome 11, completesequence / SJCHGC09608	phosphatidylinositol transferalpha
Contig1861_501	3.09211	5.70359	1.95546	1.96005	2.76539	0.569632	0.715834	0.845522	0.900846	0.903915	0.700789	0.890124	0.949813	Contig1861		Schistosoma mansoni DNA for repeat sequences	---NA---
Contig4431_499	3.09026	1.08244	1.61829	3.14579	1.39261	0.537648	0.814257	0.696798	0.722009	0.693011	0.796486	1.00889	0.94245	Contig4431		Staphylococcus aureus pathogenicity island 3, complete sequence / SJCHGC08238	sjchgc08238 protein [Schistosoma japonicum], hypothetical protein
Contig8912_589	3.08806	1.72848	0.835632	1.12918	0.580512	0.439379	1.13102	0.525514	0.580905	0.62428	1.46934	1.52938	1.52659	Contig8912		Schistosoma japonicum clone ZZD1532 mRNA sequence / glutathione peroxidase [Schistosoma mansoni] gb|AAC14468.2|	phospholipid-hydroperoxide glutathione peroxidase
Contig3160_159	3.08449	1.93611	1.31459	3.20084	0.871385	0.730834	0.755531	0.952384	1.04078	1.17226	0.704079	0.762006	0.779481	Contig3160		Homo sapiens chromosome 5 clone CTD-2203A3, complete sequence	---NA---
Contig2770_363	3.08146	1.93061	1.77483	3.45206	1.66134	0.576687	0.44523	0.852561	0.829372	0.88302	0.344047	0.326706	0.35134	Contig2770		Homo sapiens chromosome 3 clone RP11-202A21 map 3p, complete sequence / amine oxidase (flavin-containing) [Theileria annulata]	---NA---
Contig320_654	3.08084	0.295594	0.704693	1.66775	1.0814	0.412193	1.0376	0.494412	0.483149	0.526146	1.17646	1.0274	1.20739	Contig320		Mouse DNA sequence from clone RP23-176A21 on chromosome 3, complete sequence / SJCHGC02919	heterogeneous nuclear ribonucleoprotein f
Contig2896_786	3.08014	1.41842	1.30764	1.00561	0.382995	0.658703	1.27308	0.875635	0.809843	0.939295	1.40928	1.76549	2.06752	Contig2896		Mus musculus chromosome 10 clone RP24-351I17, complete sequence	---NA---
Contig7257_407	3.07989	3.072	1.48325	1.3645	0.83624	0.267858	1.10589	0.21754	0.2661	0.225569	0.996064	1.33897	1.45385	Contig7257		Rattus norvegicus 2 BAC CH230-337K18 (Childrens Hospital OaklandResearch Institute) complete sequence / superoxide dismutase	---NA---
TC7810_1717	3.07936	0.512253	0.921271	1.52159	1.24926	0.614622	1.05526	0.937087	0.768501	1.00064	0.916571	1.09868	1.17966	TC7810		weakly similar to CG6700-PA {Drosophila melanogaster}, partial (12%) / SJCHGC07507	leukocyte receptor clustermember 8
Contig2510_894	3.0765	0.393334	0.735318	3.3426	1.0218	0.626475	0.896622	0.965955	0.829922	0.921906	0.907325	0.996776	1.07559	Contig2510		Caenorhabditis elegans cosmid C11H1, complete sequence / SJCHGC09170	cdc-like kinase 2
Contig53_448	3.07341	2.74676	1.3721	1.61131	1.73633	0.404868	0.712296	0.872171	0.842451	0.74575	0.68089	1.38289	0.887458	Contig53		Human DNA sequence from clone RP11-398H15 on chromosome 10, complete sequence / SJCHGC04690	sjchgc04690 protein [Schistosoma japonicum], hypothetical protein
Contig7553_1333	3.07148	0.821558	1.38718	1.8161	1.14683	0.49176	0.828624	0.731301	0.726169	0.736774	1.07061	1.02793	0.99968	Contig7553		Homo sapiens PAC clone RP4-658N5 from 7p21, complete sequence / SJCHGC01937	interferon-related developmental regulator 1
TC8621_956	3.05724	0.697311	1.226	0.449131	0.63111	0.974501	0.773604	1.83836	1.64464	1.9775	0.69652	0.618322	0.59055	TC8621		similar to Nocturnin (Rhythmic message 1) (RM1). [African clawed frog], partial (8%) / SJCHGC02357	ccr4 carbon catabolite repression 4-like
TC14572_488	3.05207	1.90748	0.907368	2.52516	2.04674	0.749208	0.709284	1.20198	1.01547	1.12702	0.58518	0.626359	0.638978	TC14572		similar to synaptojanin {Bos taurus}, partial (11%)	synaptojanin 1
Contig5784_103	3.04944	0.41972	1.40255	1.68349	0.946074	0.595857	0.939446	0.691272	0.713835	0.721817	0.996075	1.11287	0.936256	Contig5784		Anopheles gambiae ENSANGP00000010649 (ENSANGG00000008160) mRNA, partial cds / SJCHGC09182	small nuclear ribonucleoprotein polypeptide a
Contig116_306	3.04671	0.645571	0.81088	1.77686	1.13363	0.575342	0.912283	0.814406	0.694452	0.881035	1.00649	1.29312	1.09942	Contig116		Homo sapiens cosmid clone U228D4 from Xp22.1-22.2, complete sequence	guanine nucleotide binding2	GO:0040008 (regulation of growth) GO:0003006 (reproductive developmental process) GO:0000003 (reproduction) GO:0048806 (genitalia development) GO:0022414 (reproductive process) GO:0032501 (multicellular organismal process) GO:0048513 (organ development) G
Contig5305_743	3.03805	0.869198	2.00421	1.36362	2.02405	0.677351	0.809858	0.948015	0.898412	0.961469	0.768877	0.731305	0.827129	Contig5305		Homo sapiens 3q BAC RP11-482E8 (Roswell Park Cancer Institute Human BACLibrary) complete sequence	---NA---
Contig3352_528	3.03746	1.89827	1.18938	1.77566	1.05557	0.402445	0.784272	0.527206	0.530736	0.535836	0.951416	1.03966	1.14076	Contig3352		Mus musculus, clone RP23-42E21, complete sequence / Chl1p [Saccharomyces cerevisiae] emb|CAA88378.1|	---NA---
Contig3551_486	3.03327	0.378697	1.20526	2.4021	1.51947	0.689037	0.898481	1.08746	0.935337	0.971711	0.929113	0.891894	0.89116	Contig3551		Borrelia ref BUrgdorferi B31 (section 64 of 70) of the complete genome / SJCHGC03403	sjchgc03403 protein [Schistosoma japonicum], hypothetical protein containing Hemopexin domaincontaining Hemopexin domain
TC15726_260	3.03241	0.622683	1.41125	1.43155	1.27898	0.619666	0.779468	0.953104	0.831991	0.979461	0.942108	0.875521	0.931024	TC15726		SJCHGC08242	sjchgc08242 protein [Schistosoma japonicum], similar to CG13880-PA(Drosophila melanogaster)
Contig5007_436	3.02986	2.01513	0.0858881	0.0990715	0.443188	1.51941	3.05362	0.476096	0.557421	0.545884	1.03174	1.33319	0.360368	Contig5007		Human DNA sequence from clone RP5-876C12 on chromosome 1, complete sequence / SJCHGC04509	sjchgc04509 protein [Schistosoma japonicum], hypothetical protein
Contig2949_770	3.02795	0.617355	1.21804	0.721434	0.71969	1.03075	0.691242	2.1298	1.68516	1.77031	0.687355	0.558133	0.527412	Contig2949		Schistosoma mansoni SNaK1 mRNA, complete cds / SNF2 histone linker PHD RING helicase [Homo sapiens]	na+ k+alpha 2 polypeptide
Contig8796_1618	3.02498	1.54737	1.01945	2.12105	1.35373	0.636225	0.702629	0.77845	0.943988	1.05979	0.665394	0.716835	0.775559	Contig8796		Schistosoma japonicum elongation factor 1-alpha mRNA, complete cds	eukaryotic translation elongation factor 1 alpha 2
Contig3462_627	3.02461	0.286866	1.33335	2.03477	1.30151	0.55033	1.03803	0.876211	0.678843	0.742104	0.914568	0.908052	1.01833	Contig3462		Nostoc sp. PCC 7120 DNA, complete genome, section 6-19 / SJCHGC03268	nuclear protein ukp68
Contig7630_187	3.02091	2.10574	1.52918	0.67985	1.58766	0.670609	0.661602	1.16314	0.96223	0.916571	0.87644	0.974374	0.768429	Contig7630		Xenopus laevis flotillin 1c (flot1c) mRNA, complete cds / SJCHGC00865	flotillin 1
Contig5409_786	3.01356	0.968363	1.35533	1.50199	1.14489	0.465523	0.750515	0.698207	0.664415	0.720175	1.00437	0.978176	1.00971	Contig5409		Oryza sativa (japonica cultivar-group) chromosome 10, section 37 of 77 ofthe complete sequence / SJCHGC09259	sjchgc09259 protein [Schistosoma japonicum], hypothetical protein
Contig8628_2089	3.01144	1.16738	1.18567	1.59427	0.56911	0.645403	0.898378	0.829037	0.900118	0.873531	0.92896	0.902985	1.01119	Contig8628		Schistosoma japonicum P35b HSP70 mRNA, complete cds / SJCHGC06778	programmed cell death 4
Contig8754_2518	3.01143	2.21454	2.71429	3.38538	1.7127	0.628147	0.597824	0.931526	0.864165	1.005	0.401967	0.455938	0.500621	Contig8754		Schistosoma japonicum mitochondrion coding region, complete sequence	cytochrome c oxidase subunit i
TC11019_1382	3.00348	1.282	2.11931	1.18062	0.975756	0.533318	0.857403	0.69365	0.708852	0.799483	0.959182	1.07805	1.00657	TC11019		weakly similar to LD15072p {Drosophila melanogaster}, partial (9%) / SJCHGC06069	atp gtp-binding protein
Contig2580_384	2.99965	2.65863	1.39648	3.0824	1.41968	0.634115	0.774405	0.963326	0.819436	0.74838	0.939729	1.08765	1.24252	Contig2580		Zebrafish DNA sequence from clone CH211-143A22, complete sequence / similar to Dictyostelium discoideum (Slime mold). Homeobox-containing protein (Fragment) gb|EAL68613.1|	---NA---
Contig6208_611	2.99622	1.6407	0.944269	0.0838043	0.140849	0.587352	0.902051	0.921507	0.902095	0.93723	1.11095	1.2176	1.24215	Contig6208		Caenorhabditis elegans cosmid K06H7, complete sequence / SJCHGC06498	solute carrier familymember 4
TC7461_558	2.97993	0.420994	1.31461	6.95432	1.48879	0.646049	1.03942	0.839579	0.77918	0.800733	0.979939	0.825649	0.949945	TC7461		similar to NM_019693 HLA-B associated transcript 1 in Homo sapiens {Schistosoma japonicum}, partial (48%)	dead (asp-glu-ala-asp) box polypeptide 39
Contig810_398	2.97308	1.71094	1.49937	2.79699	1.1846	0.530628	0.826469	0.780216	0.805898	0.771032	0.815778	0.914584	0.949187	Contig810		Arabidopsis thaliana chromosome 2 clone T20B5 map CIC11C08, complete sequence / transcriptional regulator (Lrp/AsnC family) [Geobacillus kaustophilus HTA426]	---NA---
Contig5605_850	2.97088	0.943822	1.65018	5.02285	1.30206	0.631868	0.752779	0.905563	0.751265	0.839759	1.01112	0.938426	0.903664	Contig5605		Zebrafish DNA sequence from clone CH211-67L8, complete sequence / SJCHGC05575	sjchgc05575 protein [Schistosoma japonicum], similar to Epa4p(Candida glabrata)
Contig7290_1246	2.96039	0.671395	0.190647	1.38832	0.939728	1.02357	0.392499	1.4767	1.21558	1.38169	0.18312	0.130511	0.122581	Contig7290		Drosophila melanogaster chromosome 3L, section 44 of 83 of the complete sequence / SJCHGC05979	synaphin a
Contig110_21	2.95587	0.862673	1.16916	0.976522	0.691951	0.794845	1.86966	0.561239	0.554101	0.617845	1.09531	1.08821	0.866355	Contig110		Schistosoma japonicum clone ZZD459 mRNA sequence	sjchgc02310 protein [Schistosoma japonicum], similar to AAP05887-similar to XM_143618 retinal short chain dehydrogenase reductase in Homo sapiens in Mus musculus(Schistosoma japonicum)	GO:0016491 (oxidoreductase activity)
Contig5064_715	2.95137	0.375385	1.29347	1.58889	0.856427	0.463171	0.941462	0.601464	0.497578	0.527615	1.19744	1.22277	1.18661	Contig5064		Human DNA sequence from clone RP11-11C5 on chromosome 13, complete sequence / SJCHGC05805	translocase of inner mitochondrial membrane 44 homolog
TC10546_226	2.94935	0.528943	1.60602	2.05435	1.18807	0.671019	0.841755	1.08612	0.983972	1.03854	0.895699	0.858392	0.80414	TC10546		homologue to similar to NM_080743 serine-arginine repressor protein (35 kDa) in Homo sapiens, partial (70%)	serine-arginine repressor protein (35 kda)
Contig8158_1079	2.94735	0.279085	0.404597	1.36503	0.62192	0.952233	0.527306	2.20082	1.51008	1.68235	0.620606	0.425429	0.398213	Contig8158		Gallus gallus extracellular signal-regulated kinase 2 mRNA, complete cds	mitogen-activated protein kinase 3
Contig4115_678	2.93981	0.336203	1.01475	2.10139	1.5726	0.665061	0.835285	1.0386	0.848218	0.962938	0.99329	0.917479	0.913391	Contig4115		Enterococcus faecalis V583, section 9 of 11 of the complete genome / SJCHGC04682	riken cdna 1200014j11 gene
Contig7798_842	2.93882	1.15208	0.784693	1.29948	0.832763	0.69202	0.79839	1.10269	0.962696	1.04729	0.822983	0.80624	0.736193	Contig7798		Homo sapiens 3 BAC RP11-346M10 (Roswell Park Cancer Institute Human BAC Library) complete sequence / SJCHGC06040	mgc81809 protein
Contig3767_576	2.93619	1.33829	1.21741	1.72428	0.890494	0.652331	1.2005	0.918165	0.74	0.765237	0.776496	0.981441	0.978407	Contig3767		Homo sapiens chromosome 5 clone RP11-175K6, complete sequence / SJCHGC09220	novel krab box and zincc2h2 type domain containing protein
Contig5573_947	2.9358	0.824736	1.22369	0.557529	0.705846	0.532692	1.07552	0.793182	0.829389	0.833514	1.07709	1.27863	1.26502	Contig5573		Schistosoma mansoni tryptophan hydroxylase (TPH) mRNA, completecds / SJCHGC01525	hydroxysteroid (17-beta) dehydrogenase 12
Contig974_251	2.93507	3.58819	1.32175	0.823807	1.57506	0.620652	1.01016	0.724658	0.784112	0.852876	0.936018	1.1387	1.09513	Contig974		Schistosoma japonicum non-LTR retrotransposon Sj-pido clone S19A,partial sequence / SJCHGC02645	sjchgc02645 protein [Schistosoma japonicum], similar to reverse transcriptase SjR1(Schistosoma japonicum)
Contig2247_401	2.93488	0.331518	1.65844	2.38148	1.38053	0.756151	0.844713	1.13543	0.94474	1.01348	0.819775	0.825932	0.838763	Contig2247		Streptococcus mutans UA159 section 131 of 185 of the complete genome / SJCHGC00903	sjchgc00903 protein [Schistosoma japonicum], similar to XP_392453-similar to CG9882-PA(Apis mellifera)
Contig6681_351	2.93256	3.31998	0.824542	0.126507	0.71092	0.987631	0.736792	1.11121	0.983354	1.12567	0.269494	0.247623	0.226646	Contig6681		Homo sapiens genomic DNA, chromosome 11 clone:RP11-867G2, completesequence / unnamed protein product [Kluyveromyces lactis NRRL Y-1140]	---NA---
Contig5248_333	2.93244	0.733588	0.66135	1.99406	0.980753	0.718679	0.35428	1.6742	1.28474	1.33293	0.267058	0.207964	0.207048	Contig5248		Homo sapiens 3 BAC RP11-496H1 (Roswell Park Cancer Institute Human BAC Library) complete sequence / hypothetical protein [Plasmodium yoelii yoelii]	---NA---
Contig7545_1200	2.9313	0.753324	1.97449	1.67487	0.514693	0.602336	1.44333	0.687522	0.629737	0.690326	1.56838	1.70992	1.80903	Contig7545		Homo sapiens X BAC RP11-408N23 (Roswell Park Cancer Institute Human BAC Library) complete sequence / SJCHGC05911	sjchgc05911 protein [Schistosoma japonicum], similar to ERYTHROCYTE MEMBRANE PROTEIN PFEMP3(Plasmodium yoelii yoelii)
Contig3975_946	2.92748	1.09393	0.623215	2.58645	0.850046	0.560851	0.990925	0.920781	0.67479	0.903093	1.10132	0.950503	1.22114	Contig3975		Homo sapiens chromosome 19 clone CTD-2538G9, complete sequence / SJCHGC01847	hmg box family protein
Contig4115_618	2.92643	0.296458	1.06542	2.05658	1.57741	0.660729	0.851435	0.954645	0.816191	0.898504	1.07371	0.965875	0.962457	Contig4115		Enterococcus faecalis V583, section 9 of 11 of the complete genome / SJCHGC04682	riken cdna 1200014j11 gene
Contig787_322	2.926	1.49813	1.25998	2.23476	0.90091	0.454531	0.959234	0.659949	0.618625	0.658559	1.00762	0.999457	1.18988	Contig787		Homo sapiens chromosome 8, clone RP11-115C6, complete sequence / SJCHGC05269	egg protein cp82
Contig2606_222	2.92494	1.00872	0.753849	0.453777	3.30304	1.68917	1.04585	1.49877	0.964126	0.956966	0.324249	0.262418	0.226375	Contig2606		Caenorhabditis elegans cosmid Y46C8AL, complete sequence	perlecan
Contig3512_853	2.91771	0.258861	0.801029	1.39384	0.932589	0.513048	1.01163	0.638497	0.560356	0.509311	1.17884	1.08713	1.12114	Contig3512		Human DNA sequence from clone RP11-564H19 on chromosome 13 Contains STSs and GSSs, complete sequence / SJCHGC08966	nol1 nop2 sun domainmember 5
Contig3551_526	2.91735	0.378482	1.12091	2.30107	1.45648	0.692905	0.878464	1.01154	0.8571	0.934276	0.827775	0.833672	0.781289	Contig3551		Borrelia ref BUrgdorferi B31 (section 64 of 70) of the complete genome / SJCHGC03403	sjchgc03403 protein [Schistosoma japonicum], hypothetical protein containing Hemopexin domaincontaining Hemopexin domain
Contig6657_739	2.9115	0.54606	1.65071	2.86703	1.51335	0.58776	0.653527	0.991985	0.742397	0.858874	0.852638	0.867982	0.934057	Contig6657		Homo sapiens chromosome 10 clone RP11-406H21, complete sequence / SJCHGC05293	sjchgc05293 protein [Schistosoma japonicum], hypothetical protein containing Zn-finger, C2H2 type domaincontaining Zn-finger, C2H2 type domain
TC14302_766	2.90896	0.292968	0.852489	2.07501	1.07111	0.650419	0.961815	0.901921	0.812837	0.831271	1.03947	1.10911	0.991803	TC14302		similar to A930035F14Rik protein {Mus musculus}, partial (26%) / SJCHGC02702	aldehyde dehydrogenase family member (alh-6)
Contig7298_769	2.90504	1.60464	0.253131	0.241749	0.441081	0.90794	0.678553	1.46934	1.41152	1.41168	0.454651	0.46363	0.294055	Contig7298		Schistosoma japonicum clone ZZD1393 mRNA sequence	n-myc downstream regulated
Contig8331_870	2.90502	0.64946	1.15087	1.83895	1.42962	0.672864	0.726723	0.976642	0.945014	1.02869	0.638573	0.605527	0.595856	Contig8331		Schistosoma japonicum clone ZZD144 mRNA sequence / SJCHGC09082	ring finger protein 146
Contig3754_604	2.90016	0.252139	0.61317	0.581193	2.11896	1.04998	0.47114	1.63442	1.38924	1.58515	0.20841	0.213563	0.154748	Contig3754		Schistosoma japonicum clone ZZD461 mRNA sequence / SJCHGC04869	cgmp-dependent protein kinase
Contig3512_912	2.89928	0.316793	0.759483	1.4971	0.810872	0.436063	0.935898	0.553521	0.492029	0.516865	1.13785	1.1248	1.09861	Contig3512		Human DNA sequence from clone RP11-564H19 on chromosome 13 Contains STSs and GSSs, complete sequence / SJCHGC08966	nol1 nop2 sun domainmember 5
TC13367_558	2.89889	2.94339	1.44025	1.89692	1.16418	0.538973	0.792931	0.744887	0.738009	0.690743	0.9217	0.991943	0.995814	TC13367		weakly similar to Similar to C. elegans hypothetical protein K07C5.6 (gb Z71181). ESTs gb H36844 gb AA394956 come, partial (8%)	step ii splicing factor slu7
Contig2580_344	2.8966	2.89537	1.64081	3.28802	1.31448	0.616568	0.841135	0.991483	0.801889	0.809573	0.991872	1.15811	1.2559	Contig2580		Zebrafish DNA sequence from clone CH211-143A22, complete sequence / similar to Dictyostelium discoideum (Slime mold). Homeobox-containing protein (Fragment) gb|EAL68613.1|	---NA---
Contig5860_536	2.8962	0.500604	1.10276	1.88428	1.23224	0.773591	0.794424	1.40446	1.06029	1.08604	0.777191	0.651081	0.69063	Contig5860		Drosophila melanogaster chromosome 3L, section 13 of 83 of the completesequence / SJCHGC08723	cas-br-mecotropic retroviral transforming sequence
Contig7877_829	2.89453	3.66888	1.38862	1.26077	0.790416	1.43426	2.24655	0.463091	0.519266	0.645226	0.503638	0.632708	0.260328	Contig7877		Schistosoma japonicum clone ZZD276 mRNA sequence	---NA---
Contig3084_355	2.89305	0.953221	1.338	1.92797	0.989261	0.421682	0.99489	0.61641	0.581136	0.622778	1.11415	1.10145	1.20511	Contig3084		Homo sapiens chr12 BAC RP11-674J14 (Roswell Park Cancer Institute Human BAC Library) complete sequence / SJCHGC05728	sjchgc05728 protein [Schistosoma japonicum], hypothetical protein
Contig1270_370	2.88941	0.685672	0.720669	3.08373	1.00865	0.636012	0.742289	1.01109	0.89266	1.07811	0.935218	0.902613	0.93465	Contig1270		Papio anubis clone rp41-174i6, complete sequence / SJCHGC02332	sjchgc02332 protein [Schistosoma japonicum], similar to secretory carrier membrane protein 3(Mus musculus)
Contig3506_660	2.88899	0.322027	1.13299	2.02997	1.16373	0.56844	0.900886	0.899693	0.707364	0.786527	1.01029	1.09924	0.979134	Contig3506		Schistosoma japonicum clone ZZZ225 mRNA sequence / SJCHGC04927	g patch domain containing 3
Contig8331_910	2.88783	0.725078	1.20098	1.80019	1.49009	0.65501	0.729949	0.9628	0.930672	1.0346	0.633248	0.617515	0.592995	Contig8331		Schistosoma japonicum clone ZZD144 mRNA sequence / SJCHGC09082	ring finger protein 146
Contig5146_326	2.88696	1.32932	0.472639	2.43004	3.1822	0.560545	0.498765	0.790554	0.922859	1.09565	0.69553	0.719019	0.693547	Contig5146		Homo sapiens secretory carrier membrane protein (SCAMP1) mRNA,complete cds / hypothetical protein, conserved [Theileria annulata]	---NA---
Contig1380_401	2.88019	0.428218	2.46386	1.18572	0.593218	0.487897	2.35781	0.418602	0.469331	0.477814	2.78719	2.96059	2.99887	Contig1380		plasmid ColIb-P9 DNA, complete sequence / SJCHGC02914	pr domain containing 5	GO:0016791 (phosphoric monoester hydrolase activity) GO:0042578 (phosphoric ester hydrolase activity) GO:0010347 (L-galactose-1-phosphate phosphatase activity) GO:0004437 (inositol or phosphatidylinositol phosphatase activity) GO:0016788 (hydrolase activi
Contig32_609	2.87812	0.551444	1.03645	1.50832	0.827156	0.683326	0.933949	1.0031	0.910423	1.07215	0.763661	0.849147	0.858265	Contig32		Zebrafish DNA sequence from clone CH211-15F21, complete sequence / SJCHGC02694	sjchgc02694 protein [Schistosoma japonicum], similar to chromosome 20 open reading frame 100(Homo sapiens)
Contig1900_287	2.8781	1.51493	1.25318	1.19335	0.917356	0.454369	0.976652	0.531733	0.555408	0.568246	1.03544	1.07113	1.0898	Contig1900		Mouse DNA sequence from clone RP23-257O6 on chromosome 2, complete sequence / HAD-superfamily hydrolase, subfamily IIB [Streptococcus suis 89/1591]	---NA---
Contig5795_670	2.87805	0.574779	1.90904	1.04764	0.697577	0.446619	1.07686	0.507006	0.508057	0.519405	1.20752	1.30002	1.34921	Contig5795		Zebrafish DNA sequence from clone CH211-254L23 in linkage group 12,complete sequence / hypothetical protein LOC436991 [Danio rerio]	nucleosome assembly protein 1-like 1
TC18045_1005	2.87629	0.858435	1.30011	2.41514	0.957302	0.597869	0.948952	0.817165	0.844191	0.852957	0.97727	0.980337	1.01149	TC18045		weakly similar to Hypothetical protein T02H6.2 {Caenorhabditis elegans}, partial (5%)	tho complex 1
Contig5069_586	2.87529	1.4034	2.10278	2.05197	0.910602	0.664097	0.774345	0.988457	0.932032	0.976294	0.792817	0.822125	0.872388	Contig5069		Homo sapiens chromosome 5 clone RP11-90F2, complete sequence / SJCHGC04219	rho gtpase activating protein 12 isoform 3
TC12725_143	2.87341	0.287611	0.582193	0.503157	3.19514	1.92302	1.12248	1.75487	1.02334	0.960727	0.355422	0.239044	0.212678	TC12725		similar to Very low-density lipoprotein receptor precursor (VLDL receptor). [Rabbit], partial (2%)	uncoordinated family member (unc-52)
Contig8000_396	2.87163	1.25551	1.02196	1.16085	0.701731	0.4736	0.960878	0.622114	0.709103	0.658551	1.11903	1.27341	1.25422	Contig8000		Homo sapiens chromosome 8, clone RP11-346M13, complete sequence / Hypothetical protein MGC73356 [Danio rerio] sp|Q6PBL0|TIM16_BRARE Mitochondrial import inner membrane translocase subunit TIM16	mitochondria-associated granulocyte macrophage csf signaling molecule
Contig3137_736	2.86905	0.843697	0.123057	1.60184	0.326876	0.865741	0.400032	1.47474	1.40801	1.54415	0.232281	0.206496	0.197205	Contig3137		Drosophila melanogaster chromosome 2L section 83 of 83 of the complete sequence / SJCHGC04160	sjchgc04160 protein [Schistosoma japonicum], similar to AAM09332-similar to (Homo sapiens). Dentin sialophosphoprotein precursor(Contains: Dentin phosphoprotein (Dentin phosphophoryn) (DPP); Dentin sialoprotein (DSP))
Contig7001_475	2.86888	0.745969	1.40572	1.54867	1.50023	0.590561	0.975649	0.872627	0.768307	0.850967	0.874803	0.757608	0.933159	Contig7001		Mouse DNA sequence from clone RP23-453H2 on chromosome 2, completesequence / SJCHGC02654	rna binding motif protein 7
TC7461_518	2.86662	0.375389	1.34283	6.68035	1.1692	0.643583	1.1108	0.891692	0.775252	0.93705	0.975215	0.815074	0.952481	TC7461		similar to NM_019693 HLA-B associated transcript 1 in Homo sapiens {Schistosoma japonicum}, partial (48%)	dead (asp-glu-ala-asp) box polypeptide 39
TC11134_1237	2.86389	0.560847	2.03194	1.43154	0.729239	0.464793	1.11357	0.426951	0.466093	0.465345	1.1904	1.24445	1.30222	TC11134		weakly similar to unnamed protein product {Mus musculus}, partial (31%)	gtp binding protein 4
Contig3292_433	2.85809	3.39084	1.34749	1.09021	1.48634	0.631315	0.674218	1.01787	0.891967	1.06417	0.467588	0.559329	0.609215	Contig3292		Mouse DNA sequence from clone RP23-281P6 on chromosome 2, completesequence / hypothetical protein CaO19_10938 [Candida albicans SC5314] gb|EAK97753.1|	---NA---
Contig389_475	2.85506	2.95699	1.51591	1.83344	1.43709	0.552852	0.878258	0.688331	0.72968	0.697681	0.845797	1.00476	1.14318	Contig389		Homo sapiens chromosome 11, clone RP11-413N10, complete sequence / SJCHGC02930	erythroid ankyrin
Contig3431_223	2.83977	3.32966	3.69873	3.74298	6.25223	0.709127	0.6943	0.75108	0.659858	0.701083	0.842319	0.675013	0.795608	Contig3431		Homo sapiens chromosome , clone RP11-146P2, complete sequence / SJCHGC03613	sjchgc03613 protein [Schistosoma japonicum], hypothetical protein
Contig6957_689	2.83245	0.260538	1.13998	3.25491	1.09499	0.604414	1.01795	0.861031	0.781907	0.836428	1.11457	0.990594	0.965773	Contig6957		Aspergillus nidulans eukaryotic polypeptide releasing factor gene,complete cds / SJCHGC06123	eukaryotic translation termination factor 1
TC10604_809	2.83015	0.411906	2.06895	0.937637	0.524591	0.488054	1.28498	0.557857	0.558375	0.582476	1.37025	1.54456	1.53378	TC10604		weakly similar to Nucleosome assembly protein homologue {Hemicentrotus pulcherrimus}, partial (30%)	nucleosome assembly protein 1-likeisoform cra_b
Contig5305_636	2.82796	0.742303	1.96744	1.16052	1.88534	0.701301	0.84003	0.998849	0.954015	1.05907	0.826279	0.819312	0.846213	Contig5305		Homo sapiens 3q BAC RP11-482E8 (Roswell Park Cancer Institute Human BACLibrary) complete sequence	---NA---
Contig5508_802	2.82719	0.275434	1.05979	1.92837	1.10567	0.566914	0.82657	0.946902	0.668581	0.765442	1.00422	1.0892	1.05247	Contig5508		Caenorhabditis elegans cosmid K02A2, complete sequence / hypothetical protein LOC288029 [Rattus norvegicus]	large subunit gtpase 1 homolog
Contig5848_1725	2.82663	0.367503	0.937674	1.88676	0.934801	0.716357	0.881739	1.19785	0.95725	1.20314	0.736516	0.732603	0.738988	Contig5848		Suaeda maritima subsp. salsa mitogen-activated protein kinasekinase mRNA, complete cds / SJCHGC02757	sex comb on midleg homolog 1
Contig5784_619	2.82479	0.509062	1.55023	1.78101	1.08911	0.651283	0.987592	0.797308	0.827865	0.918156	0.995612	0.978679	0.903096	Contig5784		Anopheles gambiae ENSANGP00000010649 (ENSANGG00000008160) mRNA, partial cds / SJCHGC09182	small nuclear ribonucleoprotein polypeptide a
Contig2954_911	2.82422	0.788614	1.24073	2.40705	1.1118	0.650109	0.835667	0.955704	0.835618	0.82177	0.96419	0.989325	1.02581	Contig2954		Oryza sativa chromosome 3 BAC OSJNBa0059E14 genomic sequence, complete sequence	g patch domain and kow motifs
Contig4196_435	2.82155	0.205102	1.2521	2.13014	1.41184	0.776721	1.02614	1.01994	0.865919	0.968274	0.895631	0.827412	0.85967	Contig4196		Mus musculus alpha-synuclein gene, exons 1a, 1b, 2 and 3 and partialcds, alternatively spliced / SJCHGC04022	mgc84356 protein
Contig4916_391	2.81632	0.902402	1.72491	0.996485	0.73504	0.596611	1.01422	0.81837	0.802176	0.820779	1.11288	1.1814	1.20771	Contig4916		Homo sapiens, clone IMAGE:4844539, mRNA / madN protein [Vibrio vulnificus YJ016]	---NA---
Contig5329_591	2.81351	0.907544	1.55288	3.61165	1.87038	0.62554	0.76359	1.03306	0.822223	0.954558	0.79001	0.72385	0.79055	Contig5329		Homo sapiens BAC clone RP11-614N24 from 2, complete sequence / SJCHGC09187	sjchgc09187 protein [Schistosoma japonicum], hypothetical protein
Contig5212_477	2.81193	0.753263	0.824982	3.17512	0.888862	0.61953	0.733461	1.04765	0.842311	0.780421	1.06341	0.961691	1.10996	Contig5212		Mouse DNA sequence from clone RP23-72A14 on chromosome 11, complete sequence	---NA---
Contig5819_215	2.811	1.62232	1.32918	1.8	1.02597	0.47029	0.953246	0.741493	0.635995	0.675104	1.02908	1.23151	1.39734	Contig5819		Human DNA sequence from clone RP11-493O12 on chromosome 9, complete sequence / SJCHGC06879	sjchgc06879 protein [Schistosoma japonicum], hypothetical protein
TC7109_1981	2.80858	0.666929	1.09443	6.21403	1.06778	0.564132	0.975822	0.895688	0.825453	0.907047	0.917731	0.920363	1.09468	TC7109		weakly similar to polycomb protein enhancer - fruit fly (Drosophila melanogaster), partial (4%) / SJCHGC02245	enhancer of polycomb homolog 1
Contig8878_3129	2.80783	0.808669	1.36665	1.41034	1.10047	0.667311	0.981575	0.903468	0.88588	1.02897	0.862408	0.958072	0.927456	Contig8878		Schistosoma japonicum clone ZZD845 mRNA sequence / SJCHGC06124	-
Contig1900_247	2.80625	1.51498	1.2527	1.16801	0.842103	0.448754	0.973997	0.51775	0.573176	0.607067	0.975838	1.03849	1.07658	Contig1900		Mouse DNA sequence from clone RP23-257O6 on chromosome 2, complete sequence / HAD-superfamily hydrolase, subfamily IIB [Streptococcus suis 89/1591]	---NA---
Contig7250_751	2.8045	1.23511	2.1375	1.12645	0.979676	0.702394	0.882046	0.882791	0.918623	1.01609	0.603129	0.678744	0.639824	Contig7250		Homo sapiens chromosome 17, clone RP11-493E8, complete sequence / SJCHGC06083	coiled-coil domain containing 134
Contig7903_1091	2.79859	0.265583	1.83706	2.25515	0.910477	0.648046	0.891526	0.978577	0.858235	0.894265	1.00931	0.990396	0.979968	Contig7903		Homo sapiens chromosome 15, clone RP11-138H10, complete sequence / SJCHGC05650	polypyrimidine tract binding protein 1
Contig2092_275	2.7965	1.02988	1.26702	1.55811	1.30465	0.559326	0.838686	0.820098	0.80093	0.906662	0.920955	1.05642	1.14016	Contig2092		Homo sapiens 12q BAC RP11-617J18 (Roswell Park Cancer Institute Human BACLibrary) complete sequence / SJCHGC02003	sjchgc02003 protein [Schistosoma japonicum], similar to TPA: pol polyprotein(Schistosoma mansoni)
Contig1380_361	2.79194	0.388067	2.37454	1.19678	0.542553	0.484933	2.48214	0.459362	0.480386	0.485627	2.86466	2.96855	3.04459	Contig1380		plasmid ColIb-P9 DNA, complete sequence / SJCHGC02914	pr domain containing 5	GO:0016791 (phosphoric monoester hydrolase activity) GO:0042578 (phosphoric ester hydrolase activity) GO:0010347 (L-galactose-1-phosphate phosphatase activity) GO:0004437 (inositol or phosphatidylinositol phosphatase activity) GO:0016788 (hydrolase activi
Contig3579_507	2.78987	0.314034	1.77889	2.30645	1.18291	0.630122	0.952739	0.926686	0.747546	0.807266	0.975469	0.90622	0.865707	Contig3579		Schistosoma japonicum clone ZZD1378 mRNA sequence / SJCHGC04542	mitochondrial ribosomal protein l4
Contig5831_714	2.78527	3.04622	1.27566	0.909804	1.19416	0.607484	1.17334	0.771422	0.832627	0.899084	1.05271	1.35035	1.40098	Contig5831		Mus musculus monoclonal antibody BBK-1 light chain mRNA, completecds / SJCHGC05312	tpa: gag-pol polyprotein
Contig5248_301	2.78422	0.709565	0.724324	1.85803	0.897324	0.726339	0.361737	1.65854	1.28339	1.54145	0.272734	0.218148	0.203082	Contig5248		Homo sapiens 3 BAC RP11-496H1 (Roswell Park Cancer Institute Human BAC Library) complete sequence / hypothetical protein [Plasmodium yoelii yoelii]	---NA---
Contig3560_573	2.78226	0.523677	1.41518	1.85874	1.54308	0.651166	1.06627	0.855675	0.817176	0.938772	0.921839	0.885138	0.849947	Contig3560		Mouse DNA sequence from clone RP23-52L14 on chromosome 11, complete sequence / SJCHGC02150	sjchgc02150 protein [Schistosoma japonicum], hypothetical protein
Contig2480_414	2.77908	0.319696	0.473709	1.02485	0.612584	0.87166	0.945228	1.46068	1.16091	1.23796	0.904296	0.839929	0.815505	Contig2480		Homo sapiens glutamine-fructose-6-phosphate transaminase 1, mRNA(cDNA clone MGC:41887 IMAGE:5298728), complete cds / CG12449-PF.3 [Drosophila melanogaster] ref|NP_001015161.1|	glucosamine-fructose-6-phosphate aminotransferase
Contig2613_351	2.77765	0.907393	0.152247	1.45877	0.565142	0.720773	0.279442	1.12404	1.0925	1.15377	0.130097	0.101339	0.0978371	Contig2613		Homo sapiens BAC clone RP11-535B12 from 2, complete sequence / SJCHGC07115	sjchgc07115 protein [Schistosoma japonicum], hypothetical protein containing siganl peptide
Contig8164_467	2.77734	0.848779	0.983351	1.1278	0.597547	0.898394	0.683305	1.10176	1.07038	1.17882	0.947446	0.471227	0.618163	Contig8164		Pseudomonas syringae pv. maculicola plasmid pFKN, complete sequence / SJCHGC00781	l-2-hydroxyglutarate dehydrogenase
Contig366_583	2.77551	0.363131	1.42254	0.283785	2.08088	0.865557	0.370764	1.5455	1.01591	1.19109	0.307914	0.217271	0.201381	Contig366		Mus musculus, clone IMAGE:6741658, mRNA / SJCHGC02938	mrj cg8448-isoform a
Contig8628_1954	2.77516	0.812745	0.963192	1.60203	0.342089	0.686426	0.975022	1.0415	0.977132	1.09808	1.015	1.08658	1.17708	Contig8628		Schistosoma japonicum P35b HSP70 mRNA, complete cds / SJCHGC06778	programmed cell death 4
Contig389_540	2.77332	3.10943	1.44119	1.85926	1.46255	0.549301	0.839531	0.716584	0.749815	0.67746	0.808224	0.987345	1.11091	Contig389		Homo sapiens chromosome 11, clone RP11-413N10, complete sequence / SJCHGC02930	erythroid ankyrin
TC18131_262	2.77248	1.20382	1.56273	1.47212	0.586956	0.564281	1.7664	0.657892	0.707342	0.853707	2.12026	2.42203	2.50026	TC18131		60S ribosomal protein L37a (Fragment). [Blood fluke], complete	60s ribosomal protein l37a
Contig6245_621	2.77044	0.957924	1.55615	2.94089	1.36485	0.670744	0.607183	1.02074	0.931505	0.880037	0.570608	0.557851	0.605449	Contig6245		Homo sapiens, clone IMAGE:4650210, mRNA / SJCHGC05026	sjchgc05026 protein [Schistosoma japonicum], hypothetical protein
Contig5795_726	2.76307	0.649366	1.91449	1.01358	0.709067	0.43703	1.10013	0.554473	0.529169	0.544118	1.15138	1.27138	1.33549	Contig5795		Zebrafish DNA sequence from clone CH211-254L23 in linkage group 12,complete sequence / hypothetical protein LOC436991 [Danio rerio]	nucleosome assembly protein 1-like 1
TC7667_389	2.76294	0.940484	1.84722	5.0592	2.10176	0.599762	0.814822	0.83112	0.809678	0.89798	1.01246	0.909756	0.924002	TC7667			---NA---
Contig8754_2564	2.76237	2.23289	2.53578	3.67487	1.59937	0.649993	0.699649	0.954979	0.897304	0.959018	0.501309	0.573848	0.628371	Contig8754		Schistosoma japonicum mitochondrion coding region, complete sequence	cytochrome c oxidase subunit i
Contig7987_1184	2.76132	1.73763	0.341531	2.55377	0.415639	0.694468	2.16509	0.435333	0.487424	0.505405	3.22729	2.98333	3.52923	Contig7987		Homo sapiens chromosome 5 clone RP11-458K15, complete sequence / SJCHGC05859	lag1ceramide synthase 5
Contig5775_669	2.76125	0.432519	0.797196	1.55764	1.03385	0.730722	0.5597	1.43535	1.0869	1.121	0.757061	0.642309	0.704206	Contig5775		Human DNA sequence from clone RP11-75A9 on chromosome Xp11.23-11.4, complete sequence / SJCHGC03978	sjchgc03978 protein [Schistosoma japonicum], hypothetical protein
Contig8000_337	2.75785	1.09803	1.02753	1.1229	0.655307	0.513078	0.999324	0.659372	0.710387	0.780374	1.06936	1.22363	1.2327	Contig8000		Homo sapiens chromosome 8, clone RP11-346M13, complete sequence / Hypothetical protein MGC73356 [Danio rerio] sp|Q6PBL0|TIM16_BRARE Mitochondrial import inner membrane translocase subunit TIM16	mitochondria-associated granulocyte macrophage csf signaling molecule
Contig3687_490	2.75757	0.37542	1.28665	1.01102	1.05543	0.68343	0.893016	0.960763	0.859439	0.856554	1.03343	1.07321	1.01383	Contig3687		Homo sapiens secretory carrier membrane protein (SCAMP1) mRNA,complete cds / SJCHGC02781	translocation protein 1
Contig3894_904	2.75427	0.397115	1.17786	0.966283	1.02636	0.603184	0.962619	0.832473	0.733245	0.829029	0.983262	1.07553	1.07798	Contig3894		Homo sapiens PAC clone RP5-998H4 from 7, complete sequence / SJCHGC08328	tar-binding protein
Contig5691_626	2.74982	0.223342	1.52307	2.14386	0.934966	0.623186	0.984567	0.842142	0.764242	0.78674	1.08636	1.02735	1.00445	Contig5691		Homo sapiens BAC clone RP11-1390A11 from UL, complete sequence / SJCHGC04428	rio kinase 1
Contig2759_711	2.74978	0.75045	0.854739	6.00657	0.791731	0.803229	0.466515	1.35311	1.32251	1.49931	0.357755	0.366366	0.391819	Contig2759		Homo sapiens chromosome 16 clone RP11-105F24, complete sequence / hypothetical protein CTC_p57 [Clostridium tetani]	---NA---
Contig2530_487	2.74612	0.645173	1.13928	1.26813	1.17803	0.69376	0.632031	1.02332	1.00608	1.1396	0.557162	0.608962	0.557696	Contig2530		Homo sapiens 3 BAC RP11-59B20 (Roswell Park Cancer Institute Human BACLibrary) complete sequence / NADH dehydrogenase subunit 4L [Thrips imaginis]	---NA---
Contig5808_730	2.74209	2.12806	1.20843	1.60712	1.13526	0.504678	0.909323	0.665138	0.717999	0.662916	1.07397	1.00078	1.093	Contig5808		Homo sapiens chromosome 11, clone RP11-413N10, complete sequence / SJCHGC04131	ankyrin unc44
Contig3084_524	2.74097	1.04798	1.27517	1.87334	0.967943	0.412874	0.909242	0.551455	0.576043	0.575737	1.02797	1.01107	1.13018	Contig3084		Homo sapiens chr12 BAC RP11-674J14 (Roswell Park Cancer Institute Human BAC Library) complete sequence / SJCHGC05728	sjchgc05728 protein [Schistosoma japonicum], hypothetical protein
Contig1963_655	2.73854	0.770316	0.485724	0.412353	0.837739	1.40462	0.972798	2.20415	1.74834	2.10242	0.787775	0.666288	0.631113	Contig1963		Schistosoma mansoni glutathione S-transferase omega mRNA, complete cds / SJCHGC02299	glutathione s-transferase
Contig5508_1029	2.73403	0.364913	1.10592	1.94016	1.00093	0.585232	0.880296	0.877323	0.700681	0.734933	1.08408	1.05713	1.0309	Contig5508		Caenorhabditis elegans cosmid K02A2, complete sequence / hypothetical protein LOC288029 [Rattus norvegicus]	large subunit gtpase 1 homolog
Contig5646_1284	2.72974	0.291399	1.43937	1.99088	1.83869	0.568766	0.575601	0.789981	0.838757	0.859562	0.473416	0.48477	0.431472	Contig5646		Zea mays PCO084029 mRNA sequence / SJCHGC04458	sjchgc04458 protein [Schistosoma japonicum], similar to SD04681p(Drosophila melanogaster)
Contig2949_810	2.72003	0.556409	1.15323	0.653803	0.648198	0.901684	0.61878	1.85605	1.52525	1.55739	0.617249	0.522788	0.469187	Contig2949		Schistosoma mansoni SNaK1 mRNA, complete cds / SNF2 histone linker PHD RING helicase [Homo sapiens]	na+ k+alpha 2 polypeptide
Contig3306_1	2.71831	0.880175	0.696307	3.68869	0.770855	0.851442	1.01101	0.820003	0.701538	0.95607	1.2166	0.816355	1.10394	Contig3306		Homo sapiens chromosome 15, clone RP11-31E22, complete sequence / SJCHGC00495	sjchgc00495 protein [Schistosoma japonicum], similar to CG6084-PA(Drosophila melanogaster)
Contig3894_990	2.71816	0.371544	0.950771	0.883464	0.922708	0.616106	0.981167	0.78147	0.742499	0.825458	1.0727	1.07292	1.09087	Contig3894		Homo sapiens PAC clone RP5-998H4 from 7, complete sequence / SJCHGC08328	tar-binding protein
Contig1645_668	2.71726	0.574368	0.713446	2.52883	3.54255	0.806098	0.489452	1.18398	0.930752	0.965654	0.611672	0.542625	0.444513	Contig1645		Homo sapiens chromosome 17, clone CTD-2005K23, complete sequence / SJCHGC09623	ccr4-not transcriptionsubunit 6
Contig6862_1756	2.71447	2.1234	0.860163	0.757072	0.692746	0.608356	1.31075	0.727959	0.87682	0.910363	1.33413	1.42462	1.64178	Contig6862		Zea mays PCO069599 mRNA sequence / SJCHGC05084	sjchgc05084 protein [Schistosoma japonicum], hypothetical protein
Contig3532_603	2.71287	0.468046	1.16691	5.55544	1.70557	0.524632	0.98741	0.779612	0.603798	0.669653	0.94222	1.18316	1.31929	Contig3532		Triticum aestivum heat shock protein (hsp70C) mRNA, partial cds / SJCHGC08754	sjchgc08754 protein [Schistosoma japonicum], similar to ENSANGP00000012025(Anopheles gambiae)
TC17176_1021	2.70948	0.884226	1.61379	4.94258	2.17136	0.565002	0.915633	0.820322	0.841882	1.01711	0.782543	0.793308	0.905621	TC17176		similar to CG5836-PA {Drosophila melanogaster}, partial (16%)	zinc finger protein
Contig7470_670	2.70713	0.311826	1.33263	1.5449	0.996834	0.425149	0.940399	0.52347	0.461364	0.471875	0.955105	1.09729	1.04294	Contig7470		Homo sapiens 3 BAC RP11-669C7 (Roswell Park Cancer Institute Human BAC Library) complete sequence / SJCHGC05855	metaxin 1
TC14122_742	2.7065	1.02165	2.21853	2.04735	1.32149	0.572058	0.67062	1.14099	1.10409	0.976115	0.711849	0.817411	0.843042	TC14122		weakly similar to Ubiquinone biosynthesis protein COQ4 homolog. [Fruit fly], partial (41%) / ENSANGP00000010400 [Anopheles gambiae str. PEST]	coenzyme q4 homolog
Contig1690_608	2.7039	0.715576	1.26342	3.2012	1.77014	0.593916	0.686824	1.0127	0.772901	0.977084	0.961791	0.702768	0.823688	Contig1690		Xenopus laevis mRNA similar to hypothetical protein FLJ11149 (cDNA clone MGC:52924 IMAGE:4889702), complete cds / SJCHGC04098	riboflavin kinase	GO:0004871 (signal transducer activity) GO:0015326 (cationic amino acid transmembrane transporter activity) GO:0022857 (transmembrane transporter activity) GO:0060089 (molecular transducer activity) GO:0005215 (transporter activity) GO:0022892 (substrate-
Contig2860_595	2.69781	0.329572	1.67929	0.453208	0.679796	0.948771	0.548432	2.17265	1.70699	1.72581	0.645333	0.506245	0.526245	Contig2860		Homo sapiens BAC clone RP11-485C11 from 4, complete sequence / SJCHGC03248	sjchgc03248 protein [Schistosoma japonicum], hypothetical protein
Contig6962_601	2.69441	0.585771	1.54703	1.98444	1.18463	0.433003	0.795249	0.65226	0.58799	0.51163	1.0469	0.983705	1.03599	Contig6962		Mus musculus chromosome 3 clone RP23-287B7, complete sequence / SJCHGC02715	pseudouridylate synthase 3
TC16524_683	2.69175	0.710703	1.683	1.19359	1.0188	0.616784	1.47708	0.831773	0.856029	0.71259	1.74613	1.67947	1.82498	TC16524		weakly similar to POS5 protein. [Bakers yeast], partial (17%)	nad kinase
Contig7400_1117	2.69097	0.94791	0.977458	2.14342	0.775542	0.565786	0.941188	0.83878	0.832885	0.740315	0.979591	1.01693	1.1673	Contig7400		Homo sapiens, clone IMAGE:4844539, mRNA / SJCHGC06959	sjchgc06959 protein [Schistosoma japonicum], hypothetical protein
Contig5399_521	2.68679	0.533481	1.12294	1.23679	0.795563	0.705776	0.762798	1.42338	1.20176	1.50792	0.67328	0.592846	0.632788	Contig5399		Schmidtea mediterranea clone H.112.10c unknown mRNA sequence / SJCHGC09547	casein kinasealpha 1
Contig750_185	2.68624	1.49572	1.98112	1.33646	0.551401	0.404907	1.19227	0.5667	0.558774	0.532559	1.94913	2.00601	2.14574	Contig750		Plasmodium falciparum strain 3D7, chromosome 9; segment 3-5 / SJCHGC06879	sjchgc06879 protein [Schistosoma japonicum], hypothetical protein
Contig1188_379	2.68285	0.303162	0.204131	1.67499	1.39304	0.886478	0.41502	1.34842	1.10061	1.13042	0.287787	0.270688	0.228061	Contig1188		Homo sapiens BAC clone RP11-451F20 from 4, complete sequence	loc568867 protein
TC7427_900	2.68097	1.98617	1.18732	1.64445	1.71285	0.684126	1.08393	0.84288	0.756737	0.791699	0.652479	0.688829	0.765209	TC7427		peptidyl-prolyl isomerase G (cyclophilin G) [Xenopus tropicalis]	isoform cra_a
Contig5163_746	2.67728	0.640291	0.759382	2.92429	0.66054	0.481248	0.836152	0.688064	0.672012	0.735109	1.08069	1.01395	1.13586	Contig5163		Schistosoma mansoni NF-YA suref BUnit mRNA, complete cds / SJCHGC05253	nuclear transcription factoralpha
Contig7903_951	2.67643	0.249492	1.83918	2.24228	1.03905	0.646272	0.887788	1.02909	0.824633	0.930512	0.987624	0.944954	0.954117	Contig7903		Homo sapiens chromosome 15, clone RP11-138H10, complete sequence / SJCHGC05650	polypyrimidine tract binding protein 1
TC14532_355	2.67169	1.01139	1.3311	2.48318	0.9685	0.553065	0.887895	0.797069	0.797298	0.934796	0.929096	0.929257	1.00361	TC14532			stip
Contig3684_690	2.67155	0.68544	1.90586	2.00941	1.43353	0.546848	0.812801	0.795204	0.736989	0.798779	0.776741	0.828089	0.816265	Contig3684		Homo sapiens 3 BAC RP11-341J3 (Roswell Park Cancer Institute Human BACLibrary) complete sequence / SJCHGC08972	sjchgc08972 protein [Schistosoma japonicum], hypothetical protein
Contig7590_952	2.67153	0.821815	1.37271	0.598736	1.01705	0.822688	0.644228	1.1686	1.17065	1.36355	0.447637	0.452833	0.353486	Contig7590		Mus musculus chromosome 9 clone rp23-383h20 strain C57BL-6J, complete sequence / SJCHGC01966	sh3 domain binding glutamic acid-rich protein like
Contig7107_1171	2.66941	1.88061	0.110377	0.331149	0.387436	0.834365	0.7256	1.01906	1.20501	1.45021	0.548714	0.526899	0.544694	Contig7107		Schistosoma japonicum glutathione-S-transferase mRNA, complete cds	glutathione s-transferase
Contig3537_364	2.66753	0.526034	0.93662	1.30106	4.63145	0.6567	0.355259	1.0249	1.04657	1.13783	0.279445	0.229891	0.193251	Contig3537		Oryza sativa (japonica cultivar-group) cDNA clone:002-129-E10, full insert sequence / PREDICTED: similar to T03G11.3 [Mus musculus]	cf094_mouseupf0418 protein c6orf94 homolog
Contig3216_506	2.66632	1.12452	1.3565	2.58655	1.05438	0.570427	0.723169	0.876695	0.899248	1.02358	0.695392	0.679516	0.729533	Contig3216		Mus musculus chromosome 19 clone RP24-258I12, complete sequence	---NA---
TC10604_862	2.66612	0.713307	1.98956	1.08412	0.601034	0.541008	1.44305	0.66952	0.65242	0.722709	1.58247	1.75258	1.74215	TC10604		weakly similar to Nucleosome assembly protein homologue {Hemicentrotus pulcherrimus}, partial (30%)	nucleosome assembly protein 1-likeisoform cra_b
Contig3237_807	2.66586	0.773419	1.57377	2.16556	1.7033	0.734619	0.623925	0.967061	0.927382	0.921427	0.426531	0.418679	0.423167	Contig3237		Drosophila melanogaster chromosome X section 58 of 74 of the complete sequence / SJCHGC05188	uroporphyrinogen iii synthase
Contig5719_696	2.66136	0.309013	0.729587	0.926836	1.93285	0.8003	0.49258	1.36584	1.19599	1.39016	0.485718	0.480274	0.446568	Contig5719		Human chromosome 14 DNA sequence BAC R-479H16 of library RPCI-11 from chromosome 14 of Homo sapiens (Human), complete sequence / SJCHGC04708	sjchgc04708 protein [Schistosoma japonicum], similar to Hypothetical protein CBG07654(Caenorhabditis briggsae)
Contig4431_564	2.6604	1.04885	1.86442	3.71068	1.67148	0.547836	0.845528	0.856036	0.718253	0.760156	0.805266	0.936698	0.907738	Contig4431		Staphylococcus aureus pathogenicity island 3, complete sequence / SJCHGC08238	sjchgc08238 protein [Schistosoma japonicum], hypothetical protein
TC17212_973	2.65994	0.728332	1.18766	0.613954	0.433428	1.0283	2.41834	0.688681	0.693508	0.738924	1.06211	1.32587	0.744627	TC17212		similar to similar to XM_143618 retinal short chain dehydrogenase reductase in Homo sapiens in Mus musculus, partial (86%)	riken cdna 4833413o15 gene
Contig3237_767	2.65965	0.705005	1.47224	2.09384	1.53728	0.731928	0.645332	0.98474	0.941228	0.960217	0.445007	0.426274	0.422878	Contig3237		Drosophila melanogaster chromosome X section 58 of 74 of the complete sequence / SJCHGC05188	uroporphyrinogen iii synthase
Contig7768_1208	2.65828	4.81273	1.72541	0.852125	3.81315	0.389885	0.821571	0.52754	0.631382	0.71979	0.925817	0.884935	1.03313	Contig7768		S.japonicum heat shock protein 70 (Hsp70) mRNA, 3 end / SJCHGC05757	heat shock protein 70
Contig5691_666	2.6572	0.232224	1.50156	2.15715	0.880098	0.611928	0.996748	0.86442	0.774783	0.832162	1.06652	1.0636	0.989023	Contig5691		Homo sapiens BAC clone RP11-1390A11 from UL, complete sequence / SJCHGC04428	rio kinase 1
Contig4128_506	2.65197	0.679789	1.38708	3.55092	1.2004	0.568706	0.971012	0.856775	0.649514	0.760259	0.95938	0.816677	0.857695	Contig4128		Homo sapiens chromosome 11, clone RP1-239B22, complete sequence / SJCHGC01847	sjchgc01847 protein [Schistosoma japonicum], similar to AAO52302-similar to (Homo sapiens). Dentin sialophosphoprotein precursor(Contains: Dentin phosphoprotein (Dentin phosphophoryn) (DPP); Dentin sialoprotein (DSP))
Contig6427_1163	2.64847	0.770964	1.86174	2.20383	0.868466	0.650046	1.99522	0.67623	0.659911	0.65621	2.1556	2.36186	2.41149	Contig6427		Plasmodium falciparum 3D7 chromosome 12, section 1 of 9 of the complete sequence / SJCHGC05045	rna polymerase 1-4
Contig4754_400	2.64166	1.4696	1.69191	2.1109	1.57924	0.442602	1.03699	0.494282	0.515436	0.429001	0.912179	0.989714	0.996545	Contig4754		Borrelia ref BUrgdorferi B31 (section 63 of 70) of the complete genome / SJCHGC04574	sjchgc04574 protein [Schistosoma japonicum], hypothetical protein
TC8637_406	2.63946	3.05436	0.796606	2.58336	2.00287	0.462159	0.911842	0.583719	0.613031	0.585273	1.06737	1.15995	1.08722	TC8637		similar to unnamed protein product {Mus musculus}, partial (17%) / SJCHGC03526	dynamin 2
Contig4094_728	2.63836	0.877862	0.18934	0.504038	0.76368	1.50706	0.652797	3.38375	2.73222	3.00924	0.387834	0.355687	0.419528	Contig4094		Brassica juncea shoot regeneration-related mitogen activated proteinkinase kinase kinase gene, complete cds / SJCHGC03873	inositol polyphosphate-5-phosphatase b
Contig3149_300	2.63771	0.781682	0.629909	1.59978	0.895048	0.896534	0.689951	1.35455	1.28475	1.37638	0.589284	0.554249	0.586936	Contig3149		Pan troglodytes BAC clone RP43-31J1 from Y, complete sequence	---NA---
Contig7320_941	2.63601	1.15294	1.39172	0.748923	0.742979	0.554627	1.54684	0.508957	0.554245	0.597893	1.42586	1.61499	1.68064	Contig7320		Homo sapiens, clone IMAGE:4650210, mRNA / SJCHGC00602	rna terminal phosphate cyclase-like 1
Contig5493_785	2.63371	2.69523	0.989204	1.00291	1.04588	0.789116	1.17309	0.943564	0.98963	1.04926	0.813544	0.902297	1.20473	Contig5493		Plasmodium falciparum 3D7 chromosome 14 section 10 of 13 of the completesequence	ribosomal protein s28
Contig3271_926	2.63106	0.39157	1.29931	1.83948	1.08263	0.622528	0.910407	0.997583	0.85053	0.863904	0.93113	1.00192	1.04168	Contig3271		Homo sapiens chromosome 16 clone RP11-65J21, complete sequence / SJCHGC02694	sjchgc02694 protein [Schistosoma japonicum], similar to chromosome 20 open reading frame 100(Homo sapiens)
TC7921_543	2.6298	0.573553	1.68152	1.92687	0.892356	0.712623	0.665782	1.08119	0.969911	1.12171	0.661806	0.642359	0.653632	TC7921		similar to hypothetical protein ZK265.5 - Caenorhabditis elegans, partial (3%) / CG10671-PB, isoform B [Drosophila melanogaster]	cg10671-isoform a
Contig5965_398	2.62976	3.96025	1.11041	0.797528	1.13541	0.467781	0.841629	0.883224	0.907488	0.948569	0.887965	1.31337	1.64121	Contig5965		Schistosoma japonicum clone S11A non-LTR retrotransposon SjR2-like,partial sequence	endonuclease-reverse transcriptase
Contig1940_614	2.62746	1.18628	0.646018	0.745272	0.516299	0.788099	0.817795	1.5888	1.45042	1.70539	0.695145	0.686441	0.595261	Contig1940		Homo sapiens BAC clone RP11-446J8 from 4, complete sequence / SJCHGC03058	caspase 3
Contig5704_993	2.62561	3.34177	1.84303	9.52938	1.64421	0.394471	0.703974	0.671479	0.626211	0.722424	0.879194	0.880411	1.03132	Contig5704		Schistosoma japonicum retrotransposon Gulliver clone M16A, completesequence	---NA---
Contig2954_989	2.62493	1.09164	1.25327	2.19037	1.00404	0.638324	0.876933	0.892345	0.806392	0.751935	0.937979	0.904345	1.03438	Contig2954		Oryza sativa chromosome 3 BAC OSJNBa0059E14 genomic sequence, complete sequence	g patch domain and kow motifs
TC14842_473	2.62264	0.573821	1.05877	1.25724	0.946315	0.511937	0.76371	0.77905	0.642972	0.697828	1.14414	1.07918	1.15995	TC14842		weakly similar to trna isopentenyltransferase - fission yeast (Schizosaccharomyces pombe), partial (7%) / SJCHGC04558	trna isopentenyltransferase 1
Contig750_225	2.62188	1.37877	1.92751	1.2369	0.435154	0.373158	1.12692	0.498155	0.537851	0.454155	2.08225	2.00541	2.0748	Contig750		Plasmodium falciparum strain 3D7, chromosome 9; segment 3-5 / SJCHGC06879	sjchgc06879 protein [Schistosoma japonicum], hypothetical protein
Contig4394_551	2.62175	1.56372	1.73344	2.91353	1.17704	0.636971	0.852296	0.872339	0.986443	0.980644	0.763391	0.946034	0.981998	Contig4394		Homo sapiens 3 BAC RP11-211P13 (Roswell Park Cancer Institute Human BACLibrary) complete sequence / lysine 2,3-aminomutase [Methanosarcina acetivorans C2A]	---NA---
Contig5050_454	2.62127	0.757434	1.51	1.27549	0.815592	0.609035	1.6176	0.555948	0.585232	0.555922	1.78179	1.99388	1.88577	Contig5050		Sequence of BAC F16N3 from Arabidopsis thaliana chromosome 1, completesequence / hypothetical protein LOC381045 [Mus musculus]	coiled-coil domain containing 58
Contig4214_677	2.62024	0.408358	0.480708	0.959565	0.616124	1.85857	0.90613	4.38801	4.38245	4.78384	0.964536	0.756991	0.627619	Contig4214		Loimia ingens cytochrome oxidase suref BUnit 1 gene, partial cds; mitochondrial gene for mitochondrial product / SJCHGC06268	sjchgc06268 protein [Schistosoma japonicum], hypothetical protein, putative transmebrane protein
Contig5069_626	2.61461	1.36513	2.20377	1.9449	0.954082	0.599444	0.705074	0.908892	0.891485	1.02462	0.755579	0.794421	0.841923	Contig5069		Homo sapiens chromosome 5 clone RP11-90F2, complete sequence / SJCHGC04219	rho gtpase activating protein 12 isoform 3
Contig353_559	2.61425	2.18163	1.0563	2.05272	1.66173	0.560214	0.487321	1.05796	0.982599	0.978453	0.733151	0.635719	0.660761	Contig353		Homo sapiens chromosome 16 clone RP11-93O14, complete sequence / SJCHGC01507	sjchgc01507 protein [Schistosoma japonicum], hypothetical protein
Contig3766_706	2.60897	1.46567	1.43016	1.7561	0.952524	1.1497	0.854528	1.22242	1.09625	1.04849	0.645706	0.708088	0.686124	Contig3766		Drosophila melanogaster 3 BAC RPCI98-1D4 (Roswell Park Cancer Institute Human PAC library) complete sequence / SJCHGC03636	sjchgc03636 protein [Schistosoma japonicum], hypothetical protein
Contig1633_353	2.60878	4.42041	1.95639	1.70467	3.25293	0.645275	0.975762	0.789543	0.846813	0.859132	0.826706	0.796824	0.88255	Contig1633		Mus musculus chromosome 2 clone RP23-197D9, complete sequence / SJCHGC02046	sjchgc02046 protein [Schistosoma japonicum], similar to TPA: pol polyprotein(Schistosoma mansoni)
Contig3665_954	2.60385	0.499879	1.07415	2.16813	1.15378	0.50178	1.00441	0.666329	0.507262	0.570912	1.10027	1.12845	1.0848	Contig3665		Rattus norvegicus similar to Putative pre-mRNA splicing factor RNAhelicase (DEAH box protein 15) (LOC289693), mRNA	atp-dependent rna helicase
Contig6425_597	2.6037	0.451403	1.27557	2.74643	1.55981	0.654084	0.781716	1.1288	0.827388	0.852956	0.906383	0.882865	0.90511	Contig6425		Homo sapiens BAC clone RP11-228G11 from 2, complete sequence / SJCHGC05384	cdna sequence bc008163
Contig6208_659	2.60252	1.60353	0.815178	0.0766713	0.165356	0.576162	0.827508	0.835374	0.878424	0.908388	1.04461	1.16058	1.18821	Contig6208		Caenorhabditis elegans cosmid K06H7, complete sequence / SJCHGC06498	solute carrier familymember 4
Contig7015_787	2.59897	1.25145	0.887193	0.524464	0.943521	0.904045	0.661394	1.43999	1.28578	1.44852	0.528224	0.507931	0.430837	Contig7015		Drosophila melanogaster chromosome 2R, section 59 of 74 of the completesequence / SJCHGC05591	sjchgc05591 protein [Schistosoma japonicum], similar to T22544->pir||T22544 hypothetical protein F53B6.1 - Caenorhabditis elegans
Contig8717_1111	2.59836	0.728335	1.53322	3.26751	0.98397	0.707554	2.60642	0.405241	0.522494	0.449175	3.01317	3.14501	3.29187	Contig8717		S.japonicum 8C gene encoding an immunogenic miracidial antigen, 3end, clone 8C / SJCHGC00963	methionine adenosyltransferasealpha
Contig4290_681	2.59812	0.171488	1.26441	2.54074	1.42241	0.673611	0.896717	0.861127	0.705731	0.811768	0.985487	0.904489	0.872213	Contig4290		Xenopus laevis, similar to phosphorylase phosphatase, clone IMAGE:4683726, mRNA, partial cds / SJCHGC08059	protein phosphatase 2 (formerly 2a)regulatory subunit a (pr 65)alpha isoform
Contig6947_533	2.59779	0.715947	1.18059	2.25762	1.15718	0.680138	0.954379	1.1742	0.880532	1.16565	0.879209	0.751486	0.901201	Contig6947		Solanum tuberosum StubSNF1 protein (SNF1) mRNA, complete cds / SJCHGC05776	amp-activated protein kinase
Contig7566_917	2.59458	0.877243	1.89627	1.22036	2.48794	0.722922	0.494701	1.11066	0.890506	0.948572	0.351928	0.362929	0.310788	Contig7566		Human DNA sequence from clone RP11-442N24 on chromosome 1, completesequence / SJCHGC09592	peptidylglycine alpha-amidating monooxygenase
Contig2992_626	2.59263	1.489	2.44533	0.456961	0.921775	0.627773	3.24197	0.0282168	0.286459	0.01	3.87326	4.7027	4.96246	Contig2992		Botrytis cinerea strain T4 cDNA library under conditions of nitrogen deprivation	pol polyprotein
Contig3528_585	2.59177	0.432478	1.95173	2.10831	0.851428	0.521094	1.05953	0.589951	0.503414	0.527195	0.968916	1.04641	1.06288	Contig3528		Bacillus anthracis str. Ames section 2 of 18 of the complete genome / SJCHGC01793	mitochondrial ribosomal protein l3
TC7667_349	2.58695	0.820554	1.57356	4.83432	2.09376	0.592531	0.852634	0.7887	0.834544	0.784982	0.901659	0.914913	0.913199	TC7667			---NA---
Contig5039_490	2.58582	2.06675	2.28787	1.3192	1.26082	0.734496	0.662825	0.972581	0.902385	0.924273	0.627094	0.598222	0.596183	Contig5039		Human DNA sequence from clone RP1-86F14 on chromosome 1q23-24, complete sequence	---NA---
Contig5281_1019	2.58389	1.23	1.41485	0.761074	0.925084	0.637498	0.946139	0.959398	0.862301	0.730138	0.748552	1.03131	0.957624	Contig5281		Homo sapiens PAC clone RP5-1101C3 from 7, complete sequence / hypothetical protein, conserved [Theileria annulata]	---NA---
Contig5605_706	2.58212	0.968174	1.10248	4.27417	1.70407	0.608872	0.81418	0.909676	0.753418	0.813327	0.947096	0.975541	1.02181	Contig5605		Zebrafish DNA sequence from clone CH211-67L8, complete sequence / SJCHGC05575	sjchgc05575 protein [Schistosoma japonicum], similar to Epa4p(Candida glabrata)
Contig6151_550	2.58026	0.655711	0.518826	0.932335	0.587063	0.97482	0.972161	1.40747	1.39098	1.44944	0.855237	0.839254	0.848492	Contig6151		Streptococcus agalactiae 2603V-R section 45 of 100 of the completegenome / SJCHGC05341	glucosamine-fructose-6-phosphate aminotransferase
Contig1079_92	2.57881	0.916203	0.764529	1.06732	0.81754	0.805103	0.6135	1.64681	1.58988	2.00893	0.658861	0.711928	0.726385	Contig1079		Arabidopsis thaliana T-DNA flanking sequence, left border, clone 440A09	---NA---
Contig7465_1253	2.57557	0.735345	1.14311	2.39317	0.969222	0.654358	2.49194	0.612283	0.574737	0.542428	4.09317	3.83997	4.04469	Contig7465		Xenopus laevis mRNA similar to adenylosuccinate synthetase 2, non muscle (cDNA clone MGC:53837 IMAGE:5542529), complete cds / SJCHGC05894	adenylosuccinate synthase like 1
Contig7796_201	2.57428	0.700621	1.00378	1.92634	0.944897	0.946351	0.561998	1.3661	1.03867	1.23179	0.471477	0.381014	0.444883	Contig7796		Schistosoma mansoni clone pSmPf5 SR2 subfamily B non-LTRretrotransposon within SR2 subfamily B non-LTRretrotransposon / SJCHGC00998	sjchgc00998 protein [Schistosoma japonicum], similar to CAG83840-unnamed protein product(Yarrowia lipolytica)
Contig5014_122	2.57282	0.646277	0.901219	2.155	1.56862	0.788315	0.617014	1.14137	1.05926	1.05413	0.540055	0.489342	0.629831	Contig5014		Homo sapiens chromosome 8, clone RP11-1084E5, complete sequence / SJCHGC02508	prp18 pre-mrna processing factor 18 homolog
Contig483_694	2.57032	0.340436	1.23407	2.93634	1.30713	0.692901	0.782927	1.09715	1.00372	0.995815	0.924052	0.839824	0.803318	Contig483		Rattus norvegicus for proteasomal ATPase (SUG1), mRNA (cDNA clone MGC:72780 IMAGE:6891005), complete cds / SJCHGC09272	26s protease regulatory subunit
Contig5043_213	2.56805	1.70738	2.11563	1.43679	0.520736	0.324479	1.07087	0.336307	0.330662	0.339268	1.04457	1.26955	1.59376	Contig5043		Homo sapiens 3 BAC RP11-269P9 (Roswell Park Cancer Institute Human BAC Library) complete sequence	---NA---
Contig2680_424	2.56794	1.07754	1.20958	0.832393	0.381496	0.689477	0.942444	0.955586	0.852152	0.966952	1.03407	1.10802	1.13988	Contig2680		Caenorhabditis elegans cosmid T12C9, complete sequence	---NA---
Contig1487_734	2.56784	0.263624	0.968066	1.6157	0.72736	0.537698	1.1526	0.769247	0.619649	0.7124	1.46078	1.3874	1.29944	Contig1487		Mouse DNA sequence from clone DN-257N2 on chromosome 1, complete sequence / SJCHGC02228	3-oxoacyl-	GO:0016853 (isomerase activity) GO:0042277 (peptide binding) GO:0003755 (peptidyl-prolyl cis-trans isomerase activity) GO:0016859 (cis-trans isomerase activity) GO:0005488 (binding) GO:0006457 (protein folding)
Contig8190_434	2.56701	0.465885	1.50899	1.67565	0.762302	0.493982	0.953495	0.740986	0.658569	0.729599	0.985595	1.08066	1.01902	Contig8190		Schistosoma japonicum clone ZZZ251 mRNA sequence	eukaryotic translation initiation factor 6
Contig6422_1322	2.56517	1.40309	1.71694	5.81221	2.31264	0.777483	0.753833	1.05237	0.841299	0.952587	0.911973	0.613802	0.687321	Contig6422		Human chromosome 14 DNA sequence BAC R-388E23 of library RPCI-11 fromchromosome 14 of Homo sapiens (Human), complete sequence	pol polyprotein
Contig5617_658	2.56433	0.618189	1.62155	0.954179	1.13706	0.849872	0.417633	1.35344	1.17441	1.1154	0.276361	0.309634	0.291423	Contig5617		Caenorhabditis briggsae cosmid G40L08, complete sequence / SJCHGC04635	protein phosphataseregulatorysubunit 16a
Contig5392_935	2.56268	0.319271	1.4252	1.36722	0.881321	0.438779	1.04175	0.588485	0.55515	0.552657	1.12762	1.10985	0.95375	Contig5392		Schistosoma japonicum clone ZZD721 mRNA sequence / SJCHGC02371	peter pan homolog
Contig8434_1	2.56262	0.655364	1.47144	1.1025	0.709675	0.39918	1.29825	0.496444	0.479183	0.445092	2.21057	2.28881	2.25474	Contig8434		Homo sapiens chromosome 8, clone CTD-3239E11, complete sequence / SJCHGC01959	ribosomal protein l26
Contig3264_316	2.56108	1.07295	1.66468	0.967697	0.635579	0.56996	0.924645	0.738269	0.795397	0.841996	1.05223	1.09593	1.15192	Contig3264		Oryza sativa (japonica cultivar-group) genomic DNA, chromosome 7, BAC clone:OJ1058_B11 / SJCHGC06069	atp gtp-binding protein
TC8857_417	2.56081	0.768993	0.906514	2.50923	3.51313	0.75381	0.538026	1.18364	0.913287	1.12734	0.592359	0.526062	0.545108	TC8857		similar to diacylglycerol kinase {Aplysia californica}, partial (22%)	lycerol kinase family member (dgk-1)
Contig438_615	2.56056	1.01879	0.874173	1.97851	1.03398	0.660041	0.473727	1.12455	1.08813	1.07284	0.385172	0.455956	0.375944	Contig438		Oryza sativa genomic DNA, chromosome 4, BAC clone: OSJNBa0072D21, complete sequence / SJCHGC04623	dynamin 2
Contig8347_2687	2.55789	0.92526	0.936177	2.30374	0.722898	0.691835	0.826637	1.07053	1.00609	1.19859	0.704156	0.665873	0.762924	Contig8347		Homo sapiens karyopherin alpha 6 (importin alpha 7), mRNA (cDNA clone MGC:17918 IMAGE:3913864), complete cds / SJCHGC09280	karyopherin alpha 3 (importin alpha 4)
Contig204_292	2.55732	2.30445	1.4746	0.813468	0.938085	0.492676	0.823972	0.807437	0.741512	0.778986	0.956164	1.3333	1.23918	Contig204		Cyanolyca mirabilis MXJ442 mitochondrial control region, completesequence; tRNA-Glu and tRNA-Phe genes, partial sequence;mitochondrial genes for mitochondrial products	---NA---
Contig7906_1520	2.55388	1.68526	1.41754	0.927747	0.757177	0.555356	0.706905	0.83397	0.798187	0.847611	0.943626	1.00394	1.0654	Contig7906		Mouse DNA sequence from clone RP23-241E24 on chromosome 13, completesequence / SJCHGC05756	mgc81120 protein
TC8332_669	2.55218	0.719661	1.90434	2.15924	0.830564	0.651392	1.97118	0.682664	0.668688	0.682206	2.09867	2.26883	2.39944	TC8332		weakly similar to CG10122-PA {Drosophila melanogaster}, partial (3%) / SJCHGC05045	rna polymerase 1-4
Contig3716_508	2.55038	1.05749	0.576184	0.534291	0.748188	0.927403	0.817384	1.15768	1.21626	1.50497	0.833711	0.880574	0.778624	Contig3716		Mus musculus chromosome 10 clone RP24-87F18, complete sequence	---NA---
TC18606_629	2.54945	0.673863	1.37361	1.19992	0.637728	0.788499	1.95683	0.803155	0.86285	0.941733	1.8621	2.18667	2.18532	TC18606		similar to Similar to MCT-1 protein {Danio rerio}, partial (60%) / SJCHGC04174	malignant t cell amplified sequence 1
Contig166_201	2.54675	0.750269	2.21389	1.22952	1.09791	0.532343	0.98207	0.558028	0.508654	0.589386	0.982874	0.986714	1.05591	Contig166		Human DNA sequence from clone RP11-815M8 on chromosome 1, complete sequence / SJCHGC01785	protein	GO:0003735 (structural constituent of ribosome) GO:0005198 (structural molecule activity) GO:0009059 (macromolecule biosynthetic process) GO:0006412 (translation) GO:0044249 (cellular biosynthetic process) GO:0032991 (macromolecular complex) GO:0044422 (o
Contig1889_125	2.54488	3.56358	2.13783	2.48949	1.07211	0.552219	0.909278	0.677871	0.779322	0.584206	0.368656	0.873273	0.766138	Contig1889		Human DNA sequence from clone RP1-92C4 on chromosome 6q14.1-15Contains ESTs, STSs and GSSs. Contains the 3 part of anovel gene, complete sequence	-
TC16944_792	2.54384	0.870504	1.22212	1.56506	1.24402	0.805522	0.571394	1.03885	0.894289	0.953253	0.467181	0.479341	0.419539	TC16944		weakly similar to adducin alpha subunit alt. transcript 2 {Homo sapiens}, partial (20%) / SJCHGC05675	nervous system adducin isoform 1
Contig5547_760	2.54283	2.01461	0.607188	0.433366	0.735329	0.62119	1.89797	0.837449	0.62274	0.647394	3.52772	3.97964	3.67715	Contig5547		Schistosoma japonicum clone ZZD46 mRNA sequence	protein tyrosine phosphatase domain containing 1 protein
Contig3527_491	2.54247	0.281141	1.02979	2.95476	0.813618	0.503622	0.996911	0.724408	0.685955	0.78383	1.08316	1.03167	1.03221	Contig3527		Human chromosome 14 DNA sequence BAC R-71I8 of library RPCI-11 from chromosome 14 of Homo sapiens (Human), complete sequence / SJCHGC01511	tho complex 4
Contig8682_2346	2.54191	0.684158	2.01072	3.01082	1.16626	0.725284	0.853129	0.966061	0.943326	0.933212	0.893207	0.961955	0.986957	Contig8682		Drosophila melanogaster AT29351 full insert cDNA / SJCHGC06109	round spermatid basic protein 1-like
Contig2992_571	2.53994	1.12788	2.40124	0.466571	0.913601	0.937114	3.54917	0.0847929	0.434385	0.0553393	3.91838	4.52021	4.74664	Contig2992		Botrytis cinerea strain T4 cDNA library under conditions of nitrogen deprivation	pol polyprotein
TC10579_1176	2.53945	0.345171	0.737752	1.03435	0.795432	0.932038	0.808364	1.89267	1.55664	1.86846	0.792658	0.648601	0.620358	TC10579		similar to hypothetical protein {Schistosoma japonicum}, partial (60%) / SJCHGC01845	sjchgc01845 protein [Schistosoma japonicum], similar to AAP06160-hypothetical protein(Schistosoma japonicum)
Contig4803_462	2.53918	0.508847	1.56582	0.649062	0.776047	0.745655	0.940636	1.18088	0.963328	0.950795	0.983061	0.948312	0.981014	Contig4803		Mus musculus similar to hypothetical protein FLJ30791 [Homo sapiens] (LOC328270), mRNA / SJCHGC01309	zinc finger proteinisoform cra_a
Contig2613_391	2.53868	1.08331	0.140419	1.38701	0.552224	0.691564	0.276788	1.09036	1.04408	1.11513	0.139837	0.115341	0.106747	Contig2613		Homo sapiens BAC clone RP11-535B12 from 2, complete sequence / SJCHGC07115	sjchgc07115 protein [Schistosoma japonicum], hypothetical protein containing siganl peptide
Contig8817_767	2.53765	1.48291	0.137047	0.618101	0.468598	0.650869	0.991179	0.763685	0.965257	1.14354	1.1044	1.02151	1.08291	Contig8817		Schistosoma japonicum glutathione-S-transferase mRNA, complete cds	glutathione s-transferase
TC19098_468	2.53741	0.353971	0.901825	2.03311	1.06526	0.586212	0.944736	0.937812	0.80362	0.826202	1.12334	0.994544	0.986318	TC19098		similar to Similar to RIKEN cDNA 2310079F23 gene {Xenopus laevis}, partial (16%) / SJCHGC07798	loc398534 protein
Contig6100_720	2.53639	3.8676	1.79767	2.61752	1.84323	0.528503	0.576224	0.926992	0.766741	0.888858	0.431146	0.522853	0.561111	Contig6100		S.japonicum ESG-1 protein mRNA, complete cds / SJCHGC02960	reverse transcriptase
Contig6947_493	2.53338	0.853979	1.12771	2.22855	1.25762	0.69647	0.860319	1.13662	0.883353	1.0839	0.808594	0.760055	0.798986	Contig6947		Solanum tuberosum StubSNF1 protein (SNF1) mRNA, complete cds / SJCHGC05776	amp-activated protein kinase
TC12370_478	2.533	1.30324	1.87679	2.25227	1.40368	0.59769	0.526565	0.844829	0.817168	0.895337	0.500199	0.449398	0.488993	TC12370		homologue to Krueppel-like protein {Plasmodium falciparum 3D7}, partial (1%)	---NA---
Contig1534_568	2.53275	1.35611	1.59679	1.21806	1.06763	0.612307	0.958424	0.740529	0.778049	0.822296	0.895714	0.774986	0.775006	Contig1534		S.pombe chromosome III cosmid c576	26s protease regulatory subunit 6b	GO:0016853 (isomerase activity) GO:0005528 (FK506 binding) GO:0008144 (drug binding) GO:0005527 (macrolide binding) GO:0003755 (peptidyl-prolyl cis-trans isomerase activity) GO:0016859 (cis-trans isomerase activity) GO:0006457 (protein folding)
Contig5736_958	2.53202	0.381149	0.44801	2.19095	0.920101	0.841206	0.345699	1.86438	1.43492	1.40752	0.306417	0.218153	0.20756	Contig5736		Zebrafish DNA sequence from clone CH211-117C9 in linkage group 23, complete sequence / SJCHGC04988	dual specificity phosphatase 10
Contig3301_562	2.53138	1.53047	0.634422	0.954246	0.435507	0.711516	0.912554	1.07809	1.01527	1.19477	0.98624	1.0367	1.21823	Contig3301		Drosophila melanogaster AT29351 full insert cDNA	---NA---
Contig8074_600	2.53101	0.519936	1.90718	1.54208	1.50606	0.697442	1.04196	0.916734	0.868037	0.923202	0.93995	0.995085	0.979484	Contig8074		Xenopus laevis mRNA for protein phosphatase 2C alpha isoform (pp2ca gene) / SJCHGC09402	protein phosphatase 1a (formerly 2c)magnesium-alpha isoform
Contig4978_713	2.53087	1.11977	1.11071	2.78225	1.43599	0.617405	0.815339	0.914323	0.873366	1.01958	0.73888	0.783845	0.882765	Contig4978		Staphylococcus aureus plasmid pI9789::Tn552 replication-associatedprotein (orf256) and replication initiation protein (rep)genes, complete cds / hypothetical protein MHJ_0662 [Mycoplasma hyopneumoniae J]	---NA---
Contig6900_981	2.53012	0.860045	1.74956	0.706904	0.897719	0.522938	0.971631	0.639234	0.582303	0.638322	1.05436	1.15522	1.1446	Contig6900		Homo sapiens mRNA; cDNA DKFZp686J24144 (from clone DKFZp686J24144) / SJCHGC07249	bub3 budding uninhibited by benzimidazoles 3 homolog
TC12799_775	2.52963	0.220169	1.39632	1.91619	1.02296	0.544939	1.08779	0.762556	0.590138	0.772707	0.946641	0.928319	1.01564	TC12799		weakly similar to Unknown (protein for MGC:29514) {Homo sapiens}, partial (5%) / ENSANGP00000018078 [Anopheles gambiae str. PEST]	ribosome biogenesis protein tsr1 (20s rrna accumulation protein 1)
Contig8080_717	2.5273	0.280539	0.785091	1.97255	0.945225	0.624528	0.957477	0.994117	0.810281	0.880065	1.02807	1.04317	1.01946	Contig8080		Human DNA sequence from clone RP1-44A20 on chromosome 6q23.1-24.3, complete sequence / SJCHGC04965	wd repeat domain 23
Contig7757_331	2.52719	0.240044	0.170584	0.852882	0.944604	0.792358	0.434776	1.48446	1.28925	1.4799	0.292901	0.265468	0.221635	Contig7757		Mus musculus chromosome 2 clone RP23-339F7, complete sequence / SJCHGC06372	sjchgc06372 protein [Schistosoma japonicum], similar to AAO52259-similar to Oryza sativa (Rice). Putative ATP-dependent RNA helicase(Dictyostelium discoideum)
TC10661_371	2.52689	0.452546	1.8953	1.65255	1.62942	0.565279	0.969197	0.747399	0.75716	0.815201	0.971486	0.846012	0.982672	TC10661		similar to Similar to cleavage stimulation factor 3 pre-RNA subunit 2 64kDa {Xenopus laevis}, partial (30%)	cleavage stimulation3 pre-subunit64kda
Contig3279_457	2.52657	5.91981	3.02469	1.26463	0.74001	0.370698	1.28319	0.537201	0.417459	0.585458	1.08139	0.96591	1.2879	Contig3279		Homo sapiens BAC clone RP11-354N12 from 2, complete sequence	---NA---
TC8387_968	2.52589	0.820795	1.21651	1.36839	0.647471	0.455533	0.30272	1.5149	1.2315	1.8187	0.311344	0.324168	0.348856	TC8387		weakly similar to unnamed protein product {Mus musculus}, partial (11%)	hiv tat specific factor 1
Contig8453_1284	2.52507	0.918105	1.02878	1.05319	1.18137	0.900134	0.835719	1.38276	1.25926	1.37817	0.745573	0.797644	0.802081	Contig8453		Schistosoma japonicum clone ZZD1174 mRNA sequence / SJCHGC01353	dual specificity phosphatase 22
Contig4242_324	2.52396	1.8266	1.28528	1.05964	1.37219	0.525638	0.916721	0.516471	0.581321	0.567113	0.89494	1.06631	1.16122	Contig4242		Mouse DNA sequence from clone RP23-234M1 on chromosome 11, complete sequence / SJCHGC09398	sjchgc09398 protein [Schistosoma japonicum], similar to eukaryotic translation initiation factor 4 gamma 3(Equus caballus)
Contig4020_1096	2.52378	1.14244	1.14573	3.06455	2.47656	0.628664	0.670329	1.14453	0.904419	0.915864	0.618044	0.647224	0.655864	Contig4020		Homo sapiens chromosome 5 clone CTD-2284O10, complete sequence / SJCHGC09508	delangin isoform a
Contig4415_432	2.52372	0.381307	0.774322	1.11171	1.16863	0.722461	0.42049	1.42303	1.16078	1.20579	0.457528	0.407077	0.406359	Contig4415		Magnaporthe grisea clone BAC 14F6 gene sequence / SJCHGC04293	sjchgc04293 protein [Schistosoma japonicum], hypothetical protein
Contig6210_490	2.52354	1.23287	0.893897	0.441638	1.55145	0.626364	0.319442	1.15837	1.1079	1.25095	0.20532	0.178944	0.164538	Contig6210		S.japonicum SJ22 mRNA / SJCHGC00558	calcium-binding protein
Contig5895_724	2.52341	0.518018	1.49563	0.579022	0.618698	0.990749	0.449901	1.8674	1.414	1.56226	0.239632	0.191737	0.208696	Contig5895		Rhagoletis pomonella 16S ribosomal RNA gene, partial sequence; mitochondrial gene for mitochondrial product	sjchgc01293 protein [Schistosoma japonicum], hypothetical protein containing Cytochrome c heme-binding site domaincontaining Cytochrome c heme-binding site and Zn-binding protein, LIM domain
Contig8717_1151	2.52316	0.701397	1.32554	3.0603	0.826247	0.729888	3.46902	0.413265	0.525941	0.43397	3.93524	4.11336	4.28425	Contig8717		S.japonicum 8C gene encoding an immunogenic miracidial antigen, 3end, clone 8C / SJCHGC00963	methionine adenosyltransferasealpha
Contig3628_821	2.52044	0.371681	1.68478	2.50058	0.983133	0.490689	0.939877	0.730304	0.609857	0.6637	1.03156	0.918662	0.964994	Contig3628		Drosophila melanogaster chromosome 3L, section 1 of 83 of the completesequence / SJCHGC03970	prp4 pre-mrna processing factor 4 homolog bisoform cra_a
Contig8857_2308	2.52018	1.35287	0.944417	1.93116	2.37764	0.541377	0.611114	1.39528	0.921031	0.746867	0.804875	0.808819	0.904307	Contig8857		Schistosoma japonicum clone ZZZ92 mRNA sequence / NADH dehydrogenase subunit 1 [Schistosoma japonicum]	nadh dehydrogenase subunit 1
Contig4234_622	2.51848	0.346449	0.589036	1.01798	0.944835	0.754418	0.971833	1.25373	0.976395	1.05199	1.06418	0.981932	0.897725	Contig4234		Carassius auratus gonadotropin-releasing hormone precursor (sGnRH) mRNA, complete cds / SJCHGC05549	vacuolar atp synthase subunit h
Contig4592_587	2.51772	0.334297	1.91663	1.9837	1.07589	0.503629	0.95276	0.543728	0.495133	0.518572	0.95757	1.02954	1.01922	Contig4592		Mus musculus chromosome 17 clone RP24-413E14, complete sequence / SJCHGC01793	mitochondrial ribosomal protein l3
Contig3339_539	2.51621	1.13977	1.09129	0.987346	0.835585	0.747153	0.87174	0.946295	0.993103	1.11021	0.88242	0.737165	0.730476	Contig3339		Homo sapiens chromosome 5 clone CTD-2197I11, complete sequence / hypothetical protein, conserved [Trypanosoma cruzi]	---NA---
Contig849_87	2.51284	1.24673	1.09368	1.45824	0.499941	0.426483	1.18691	0.528811	0.654156	0.669955	1.02884	1.40002	1.47803	Contig849		Homo sapiens BAC clone RP11-582H21 from 2, complete sequence	---NA---
Contig931_248	2.51225	0.472026	1.25942	0.89237	0.831472	0.535722	0.549222	1.07057	0.927057	1.02721	0.926117	0.901036	0.896254	Contig931		Homo sapiens chromosome 18, clone RP11-699A5, complete sequence	---NA---
Contig882_352	2.51135	4.52379	1.35587	1.49961	0.752455	0.556923	0.335547	1.3739	1.15064	1.01176	0.284962	0.255868	0.303093	Contig882		Metschnikowia zobellii 5.8S ribosomal RNA gene and internal transcribed spacers 1 and 2, complete sequence	---NA---
Contig2247_328	2.51104	0.321021	1.28454	1.78474	1.26433	0.831959	0.861977	1.1585	0.951695	0.929383	0.866386	0.838963	0.916005	Contig2247		Streptococcus mutans UA159 section 131 of 185 of the complete genome / SJCHGC00903	sjchgc00903 protein [Schistosoma japonicum], similar to XP_392453-similar to CG9882-PA(Apis mellifera)
Contig5399_388	2.511	0.526484	1.10339	1.21303	0.732189	0.72538	0.699683	1.2913	1.09887	1.39892	0.637207	0.528173	0.546504	Contig5399		Schmidtea mediterranea clone H.112.10c unknown mRNA sequence / SJCHGC09547	casein kinasealpha 1
Contig6830_732	2.50745	1.41972	3.51661	0.980844	0.896139	0.583822	0.960262	0.648115	0.654215	0.784308	0.894595	0.963657	1.03795	Contig6830		Homo sapiens 3 BAC RP11-172G5 (Roswell Park Cancer Institute Human BAC Library) complete sequence / conserved hypothetical protein [Clostridium beijerincki NCIMB 8052]	---NA---
Contig3497_542	2.50095	0.323586	1.20265	0.937593	0.702573	0.428467	0.947972	0.571339	0.533457	0.540883	1.11086	1.14972	1.06588	Contig3497		Mus musculus chromosome 18, clone RP23-246G4, complete sequence / SJCHGC05387	trna selenocysteine associated protein 1
Contig6969_1217	2.49715	0.637531	1.83717	0.768333	1.0014	0.516118	0.875495	0.680898	0.626786	0.738613	1.09136	1.12092	1.14578	Contig6969		Drosophila melanogaster chromosome X section 31 of 74 of the completesequence / SJCHGC05818	sjchgc05818 protein [Schistosoma japonicum], hypothetical protein
TC13425_525	2.49497	0.986768	0.910337	5.13998	1.70134	0.485071	0.990774	0.819019	0.607899	0.944325	1.13554	1.28639	1.3308	TC13425		weakly similar to Hypothetical protein T08H4.3b {Caenorhabditis elegans}, partial (39%) / ENSANGP00000003642 [Anopheles gambiae str. PEST]	ga repeat bindingalpha
Contig7320_1084	2.49411	1.1432	1.15297	0.801257	0.709533	0.862611	1.89848	0.811523	0.775839	0.892199	1.58833	1.92738	2.07927	Contig7320		Homo sapiens, clone IMAGE:4650210, mRNA / SJCHGC00602	rna terminal phosphate cyclase-like 1
Contig5736_1012	2.49357	0.419552	0.457248	2.1182	0.81204	0.801754	0.349768	1.81844	1.37883	1.37083	0.299733	0.240133	0.229848	Contig5736		Zebrafish DNA sequence from clone CH211-117C9 in linkage group 23, complete sequence / SJCHGC04988	dual specificity phosphatase 10
Contig4196_535	2.49337	0.196682	1.16624	1.93914	1.11743	0.721895	0.994879	1.04139	0.845399	1.01525	0.827286	0.801362	0.820759	Contig4196		Mus musculus alpha-synuclein gene, exons 1a, 1b, 2 and 3 and partialcds, alternatively spliced / SJCHGC04022	mgc84356 protein
TC8756_789	2.4925	0.620645	0.990138	2.29529	1.21631	0.752914	0.615111	1.05525	0.974937	1.07553	0.559151	0.540932	0.520562	TC8756		weakly similar to unnamed protein product {Solanum tuberosum}, partial (10%)	cg12004-isoform a
Contig8886_1031	2.49228	1.06957	1.44701	1.21237	0.849482	0.652055	1.78757	0.698356	0.740336	0.693751	2.19068	2.35522	2.36489	Contig8886		Schistosoma japonicum clone ZZD1348 mRNA sequence / SJCHGC05984	pa2g4 protein
Contig5208_851	2.49101	0.562932	1.5466	2.03314	1.13476	0.584542	0.942969	0.668284	0.672374	0.736526	0.998129	0.993013	1.04649	Contig5208		Human DNA sequence from clone RP11-477E3 on chromosome 6, complete sequence / SJCHGC04429	sjchgc04429 protein [Schistosoma japonicum], hypothetical protein
Contig4177_560	2.49021	0.249186	1.18033	1.99474	0.895891	0.595178	0.920981	1.02503	0.855051	0.905208	1.02728	1.04773	0.983949	Contig4177		Drosophila melanogaster RH15778 full length cDNA / SJCHGC03724	rae1 rna export 1 homolog
TC13371_273	2.48908	0.635615	1.25778	0.79762	0.64963	0.822346	0.922412	1.15298	1.18992	1.35034	0.902573	0.928878	0.889363	TC13371		weakly similar to unnamed protein product {Homo sapiens}, partial (5%) / SJCHGC09363	serologically defined breast cancer antigen 84
Contig5583_676	2.48518	0.9527	0.843444	1.30308	0.472299	0.521713	0.922625	0.685617	0.744732	0.821199	1.01134	1.15174	1.14413	Contig5583		Homo sapiens PAC clone RP5-1178G13 from 7p14-p12, complete sequence / SJCHGC06172	ribosomal protein l18a
Contig904_161	2.48478	1.07114	1.84862	1.13989	0.630732	0.42829	3.37668	0.0280795	0.135695	0.01	3.59033	4.19947	4.16682	Contig904		Mus musculus chromosome 13, clone RP23-281C23, complete sequence / SJCHGC03157	splicing factor u2af large subunit
Contig7702_879	2.48208	0.351912	0.654524	1.18416	1.08961	0.788264	0.832758	0.737181	0.681706	0.901271	1.15777	0.91461	0.853347	Contig7702		Homo sapiens BAC clone RP11-290K24 from 2, complete sequence / SJCHGC02779	dimethylarginine dimethylaminohydrolase 1
Contig8190_514	2.48195	0.430495	1.49234	1.68318	0.706828	0.629604	0.932637	0.888015	0.857894	0.89672	0.986968	1.01729	1.01033	Contig8190		Schistosoma japonicum clone ZZZ251 mRNA sequence	eukaryotic translation initiation factor 6
Contig2530_539	2.48104	0.836723	1.31999	1.22895	1.18585	0.650405	0.688305	0.965978	0.93518	1.1828	0.595856	0.622874	0.619447	Contig2530		Homo sapiens 3 BAC RP11-59B20 (Roswell Park Cancer Institute Human BACLibrary) complete sequence / NADH dehydrogenase subunit 4L [Thrips imaginis]	---NA---
Contig4072_147	2.47839	0.865207	0.628885	2.03527	1.24237	0.820261	0.708569	1.35449	1.08521	1.16127	0.702834	0.65039	0.658343	Contig4072		Mouse DNA sequence from clone RP23-132N23 on chromosome 2, completesequence / SJCHGC04716	nitrogen fixation gene 1
TC18965_334	2.47827	0.678581	1.0008	2.38019	1.5892	0.618593	0.643879	1.16189	0.982488	1.09341	0.821322	0.758657	0.75377	TC18965			c2d1_drops coiled-coil and c2 domain-containing protein 1-like
Contig7400_1263	2.47826	1.10582	1.07229	1.96315	0.750866	0.552882	0.941366	0.804876	0.809113	0.81886	0.947504	1.00225	1.16681	Contig7400		Homo sapiens, clone IMAGE:4844539, mRNA / SJCHGC06959	sjchgc06959 protein [Schistosoma japonicum], hypothetical protein
Contig5033_662	2.47823	0.651575	0.469917	0.561613	1.38976	1.11502	0.851696	1.67673	1.7966	1.98288	0.818303	0.823491	0.697982	Contig5033		Mouse DNA sequence from clone RP21-505L19 on chromosome 5, complete sequence / stage 0 sporulation protein B (sporulation initiation phosphoprotein) [Geobacillus kaustophilus HTA426]	ss18 protein
Contig4708_665	2.47742	0.95409	1.66581	1.29927	0.697927	0.583366	1.34212	0.556168	0.584559	0.601891	1.27454	1.43752	1.52494	Contig4708		Mus musculus phosphodiesterase 3B (Pde3b) mRNA, complete cds / SJCHGC01801	mrna turnover 4 homolog
TC12185_265	2.47436	0.898642	0.798331	0.604349	0.717157	0.533277	1.24877	0.589457	0.651498	0.654571	1.35505	1.60544	1.51737	TC12185		unnamed protein product [Mus musculus] dbj|BAC25267.1|	mitochondrial ribosomal protein s21
Contig6234_791	2.47436	1.24032	1.22873	3.71461	0.960102	0.51986	0.712409	0.934067	0.65742	1.03751	0.823005	1.00962	0.819007	Contig6234		Arabidopsis thaliana DNA chromosome 4, contig fragment No. 11 / SJCHGC02961	protein
Contig7779_1015	2.47428	1.21124	1.32537	1.16845	1.01167	0.651153	0.870546	0.893431	0.896162	0.930937	0.734801	0.807858	0.891369	Contig7779		Rattus norvegicus similar to DnaJ homolog subfamily B member 4 (LOC310958), mRNA / SJCHGC01247	loc445830 protein
Contig3884_468	2.47365	1.18102	1.1181	1.08525	0.641922	0.672079	1.0148	0.833242	0.848238	0.927203	1.25899	1.31315	1.50211	Contig3884		Mus musculus adaptor-related protein complex 1, sigma 2 suref BUnit, mRNA(cDNA clone MGC:54976 IMAGE:6485320), complete cds / SJCHGC09258	suppressor ofdomain containing 1
Contig4415_492	2.47299	0.463885	0.779504	1.07659	1.33684	0.783094	0.437071	1.42528	1.18979	1.26627	0.481224	0.416616	0.440976	Contig4415		Magnaporthe grisea clone BAC 14F6 gene sequence / SJCHGC04293	sjchgc04293 protein [Schistosoma japonicum], hypothetical protein
TC7166_165	2.47151	5.09852	1.72435	2.22469	1.47756	0.466498	0.791568	0.864231	0.868004	0.962006	0.820007	0.888606	0.974212	TC7166		homologue to polyprotein {Schistosoma japonicum}, partial (2%) / SJCHGC03094	sjchgc03094 protein [Schistosoma japonicum], similar to polyprotein(Schistosoma japonicum)
Contig8044_457	2.46982	1.36477	1.46627	2.19736	3.10943	0.677046	0.902637	0.930097	0.908024	0.850956	0.823658	0.946115	0.863971	Contig8044		Mus musculus striatin, calmodulin binding protein (Strn), mRNA / SJCHGC06496	mgc81438 protein
Contig5772_742	2.46564	5.40207	2.4822	0.843996	1.98624	0.565507	0.724337	0.863567	0.920358	1.27113	0.653864	0.707442	0.791943	Contig5772		Homo sapiens BAC clone RP11-399L3 from 2, complete sequence / SJCHGC02637	protein
Contig787_402	2.4652	1.61794	1.0819	1.98066	0.746434	0.477657	1.02207	0.70682	0.692174	0.742904	1.08315	1.04606	1.27326	Contig787		Homo sapiens chromosome 8, clone RP11-115C6, complete sequence / SJCHGC05269	egg protein cp82
Contig3823_695	2.46511	0.786032	1.07325	1.87926	1.73928	0.716242	0.776354	1.15895	0.937524	0.929262	0.629318	0.73458	0.713729	Contig3823		Oryza sativa (japonica cultivar-group) chromosome 11 BAC clone OSJNBa0072L08, complete sequence / SJCHGC06148	sjchgc06148 protein [Schistosoma japonicum], hypothetical protein
TC12137_460	2.46495	0.197502	1.25642	1.491	1.18372	0.612965	1.13334	0.794349	0.697055	0.771009	1.01483	1.03498	0.972705	TC12137		similar to C. elegans CPF-1 protein (corresponding sequence F28C6.3) {Caenorhabditis elegans}, partial (19%) / SJCHGC08601	cleavage stimulation3 pre-subunit 1
Contig1487_694	2.46288	0.264886	0.897482	1.62036	0.763964	0.56123	1.05648	0.658786	0.565707	0.595947	1.3703	1.32788	1.22584	Contig1487		Mouse DNA sequence from clone DN-257N2 on chromosome 1, complete sequence / SJCHGC02228	3-oxoacyl-	GO:0016853 (isomerase activity) GO:0042277 (peptide binding) GO:0003755 (peptidyl-prolyl cis-trans isomerase activity) GO:0016859 (cis-trans isomerase activity) GO:0005488 (binding) GO:0006457 (protein folding)
Contig1713_592	2.46196	3.32054	1.24681	2.09104	1.3714	0.289042	0.910472	0.408125	0.431241	0.433482	1.66272	2.43484	2.11943	Contig1713		Homo sapiens 3q BAC RP11-490H13 (Roswell Park Cancer Institute Human BAC Library) complete sequence	---NA---
Contig1150_5	2.46119	0.717058	0.986732	3.29984	1.00288	0.618589	1.08366	0.892027	0.638365	1.10253	0.95999	0.797021	1.1147	Contig1150		Homo sapiens genomic DNA, chromosome 18 clone:RP11-807E13, completesequence / SJCHGC07392	20s rrnahomolog	GO:0005515 (protein binding)
Contig8870_690	2.46089	0.867405	1.40342	1.29847	1.14905	0.651019	1.0833	0.675974	0.762689	0.760896	1.24319	1.25375	1.33137	Contig8870		Schistosoma japonicum clone ZZD126 mRNA sequence	ribosomal protein l7
Contig3532_563	2.46063	0.503359	1.1725	5.62802	1.41203	0.54133	1.12801	0.740115	0.632072	0.641428	1.21346	1.23414	1.36225	Contig3532		Triticum aestivum heat shock protein (hsp70C) mRNA, partial cds / SJCHGC08754	sjchgc08754 protein [Schistosoma japonicum], similar to ENSANGP00000012025(Anopheles gambiae)
Contig4106_649	2.45944	0.571642	0.882941	1.75485	1.23272	0.829859	0.839036	1.41964	1.01882	1.1396	0.849842	0.737225	0.830043	Contig4106		Homo sapiens chromosome 06 clone RP11-70I3, complete sequence / SJCHGC05632	dnajc2-prov protein
Contig110_1	2.45944	0.805094	1.11204	1.56255	0.881244	0.522697	1.22483	0.545442	0.527571	0.573194	1.05698	1.02442	0.964642	Contig110		Schistosoma japonicum clone ZZD459 mRNA sequence	sjchgc02310 protein [Schistosoma japonicum], similar to AAP05887-similar to XM_143618 retinal short chain dehydrogenase reductase in Homo sapiens in Mus musculus(Schistosoma japonicum)	GO:0016491 (oxidoreductase activity)
Contig1889_81	2.45833	3.49567	2.30624	3.33159	1.34729	0.631326	0.893336	0.834317	0.870587	0.732664	0.451964	0.868963	0.760595	Contig1889		Human DNA sequence from clone RP1-92C4 on chromosome 6q14.1-15Contains ESTs, STSs and GSSs. Contains the 3 part of anovel gene, complete sequence	-
Contig6427_1088	2.45735	0.705727	1.70613	2.17967	0.788509	0.536962	1.64189	0.603086	0.539019	0.518455	1.74485	1.85674	1.95504	Contig6427		Plasmodium falciparum 3D7 chromosome 12, section 1 of 9 of the complete sequence / SJCHGC05045	rna polymerase 1-4
Contig2680_484	2.45627	1.2172	1.13795	0.766115	0.370892	0.832081	0.854696	1.21804	1.04982	1.16806	0.872345	0.895214	0.963919	Contig2680		Caenorhabditis elegans cosmid T12C9, complete sequence	---NA---
Contig7223_666	2.45367	1.17082	1.54457	0.491755	0.267484	0.540441	0.18836	1.74323	1.35964	1.23416	0.235523	0.193336	0.167471	Contig7223		Schistosoma japonicum clone ZZD1096 mRNA sequence / SJCHGC02959	sjchgc02959 protein [Schistosoma japonicum], similar to AAP06031 -hypothetical protein with DUF164 domain(Schistosoma japonicum)
TC8026_620	2.45237	0.689516	1.03918	2.74189	1.45255	0.653229	0.968467	0.861015	0.863163	0.931318	0.933246	0.982425	1.00036	TC8026		SJCHGC07547	sjchgc07547 protein [Schistosoma japonicum], hypothetical protein
Contig6693_709	2.45178	0.0859468	0.931549	0.999915	0.925889	0.527319	1.07269	0.833266	0.647145	0.670175	1.14543	1.15963	1.1518	Contig6693		Tarasa mandonii chloroplast psbA-trnH intergenic spacer region, complete sequence / SJCHGC06408	pescadillo homologcontaining brct domain
Contig5547_849	2.45177	2.49262	0.621429	0.381684	1.05517	0.561717	1.82987	0.796935	0.688569	0.630888	3.48251	3.55966	3.75904	Contig5547		Schistosoma japonicum clone ZZD46 mRNA sequence	protein tyrosine phosphatase domain containing 1 protein
Contig3790_765	2.44925	2.76466	2.11991	2.40011	0.961481	0.590071	0.900705	0.749323	0.817197	0.725413	0.943379	0.981239	1.20027	Contig3790		Mouse DNA sequence from clone RP23-16P3 on chromosome 2, completesequence / SJCHGC05497	protein phosphataseregulatory subunit 10
Contig7107_1131	2.44833	3.34484	0.177148	0.456471	0.683189	0.867598	0.992591	0.950726	1.14716	1.42795	0.723513	0.690388	0.76968	Contig7107		Schistosoma japonicum glutathione-S-transferase mRNA, complete cds	glutathione s-transferase
Contig4242_369	2.44739	2.08042	1.28186	1.03339	1.33424	0.411098	0.927207	0.522423	0.582241	0.573152	0.815472	1.08114	1.16733	Contig4242		Mouse DNA sequence from clone RP23-234M1 on chromosome 11, complete sequence / SJCHGC09398	sjchgc09398 protein [Schistosoma japonicum], similar to eukaryotic translation initiation factor 4 gamma 3(Equus caballus)
TC7109_2083	2.44722	0.740305	1.06829	5.37035	0.861554	0.624101	1.01254	0.947552	0.873334	0.908802	1.00062	0.949837	1.14873	TC7109		weakly similar to polycomb protein enhancer - fruit fly (Drosophila melanogaster), partial (4%) / SJCHGC02245	enhancer of polycomb homolog 1
Contig2799_400	2.4469	0.700962	1.82697	1.2031	0.616872	0.571913	0.928731	0.863454	0.842836	0.80057	0.97721	1.0182	1.08018	Contig2799		Homo sapiens chromosome 15, clone RP11-552D14, complete sequence / SJCHGC02318	sjchgc02318 protein [Schistosoma japonicum], similar to BAC29361-unnamed protein product(Mus musculus)
Contig6578_629	2.44606	0.718327	0.40827	0.378884	0.672023	1.34074	1.00596	2.02609	1.70993	1.92856	0.786876	0.717923	0.699174	Contig6578		Schistosoma mansoni glutathione S-transferase omega mRNA, complete cds / SJCHGC02299	glutathione s-transferase
Contig4285_294	2.44532	1.20144	1.39779	4.1285	1.53215	0.651024	0.692849	0.858722	0.901107	0.970961	0.580928	0.610266	0.641962	Contig4285		Homo sapiens chromosome 17, clone RP11-187D20, complete sequence / SJCHGC05885	thiamin pyrophosphokinase
Contig7348_1239	2.44504	0.672949	1.01161	0.684723	0.695555	0.627597	0.994379	0.891428	0.836108	0.908078	1.19539	1.21137	1.21752	Contig7348		Coxiella ref BUrnetii strain RSA 493, section 3 of 7 of the complete genome / SJCHGC06224	acyl-coenzyme a binding domain containing 3
Contig3818_536	2.44477	0.72942	0.752692	1.39327	0.830841	0.559691	1.03731	0.780945	0.740515	0.817422	1.32801	1.11969	1.48943	Contig3818		Mus musculus LOC331691 (LOC331691), mRNA / SJCHGC09371	sjchgc09371 protein [Schistosoma japonicum], hypothetical protein containing SWAP/Surp domain
Contig8523_1765	2.44326	1.05856	1.45779	0.734011	4.05979	0.649437	0.983459	0.797924	0.713881	0.95438	0.914015	0.858704	0.7832	Contig8523		Homo sapiens, clone IMAGE:3626664, mRNA / SJCHGC06750	h+v1 subunit d
Contig1108_81	2.43862	1.50996	0.954438	0.777856	0.558053	0.526303	1.31468	0.56717	0.620555	0.665567	1.32167	1.56982	1.47823	Contig1108		Mus musculus chromosome 15 clone RP23-306F21, complete sequence / D-tyrosyl-tRNA(Tyr) deacylase [Rhodoferax ferrireducens DSM 15236]	---NA---
Contig3149_260	2.43824	0.678512	0.576261	1.54598	0.808303	0.80719	0.737278	1.30103	1.24689	1.37661	0.634265	0.627455	0.647449	Contig3149		Pan troglodytes BAC clone RP43-31J1 from Y, complete sequence	---NA---
Contig6805_504	2.43478	1.09726	1.31193	1.99122	1.4033	0.633586	0.654985	0.846432	0.897076	0.992532	0.60538	0.616435	0.669156	Contig6805		Homo sapiens chromosome 10 clone RP11-313B15, complete sequence / SJCHGC03157	u2small nuclear rna auxiliary factor 2 isoform b
Contig6298_970	2.43275	0.7999	1.39597	1.54276	1.55335	0.602054	0.923824	0.863198	0.870531	0.938686	0.838944	0.932629	0.936371	Contig6298		Human malignant melanoma metastasis-suppressor (KiSS-1) gene, mRNA, complete cds / SJCHGC05391	6-phosphogluconolactonase
Contig4731_462	2.43261	0.43393	1.39038	1.65999	1.38896	0.703049	0.645581	1.11739	0.955884	0.985533	0.750859	0.7105	0.682548	Contig4731		Arabidopsis thaliana clone 320 mRNA, complete sequence / SJCHGC02723	sjchgc02723 protein [Schistosoma japonicum], hypothetical protein
Contig8347_2730	2.43239	0.91669	1.00949	2.29723	0.758902	0.702786	0.83648	1.07094	1.03042	1.24252	0.755281	0.713137	0.819598	Contig8347		Homo sapiens karyopherin alpha 6 (importin alpha 7), mRNA (cDNA clone MGC:17918 IMAGE:3913864), complete cds / SJCHGC09280	karyopherin alpha 3 (importin alpha 4)
Contig8206_30	2.43151	1.53207	0.779992	1.19569	0.733418	0.56087	0.813828	0.849487	0.746267	0.723266	1.05505	1.08904	1.04162	Contig8206		Schistosoma japonicum clone ZZD512 mRNA sequence	light-inducedbrain protein 44
Contig7886_601	2.42945	0.970552	1.12338	3.27351	1.76891	0.71578	0.512973	1.26485	0.95774	0.997744	0.618652	0.547274	0.630111	Contig7886		Fusobacterium nucleatum subsp. nucleatum ATCC 25586, section 142 of 197 of the complete genome / SJCHGC05916	sjchgc05916 protein [Schistosoma japonicum], hypothetical protein
Contig4320_514	2.42596	0.458947	0.791091	1.46731	1.1444	0.843196	0.808806	1.31885	1.0039	0.947057	1.08418	0.923815	0.89746	Contig4320		Rattus norvegicus similar to ring finger protein 2 (LOC304850), mRNA / SJCHGC04391	ring finger protein 1
TC10984_934	2.42389	0.750588	1.04092	3.57047	2.64818	0.787638	0.807175	1.27331	0.83197	1.07148	0.752549	0.781045	0.694679	TC10984		similar to nucleotide exchange factor RasGEF E {Dictyostelium discoideum}, partial (2%) / SJCHGC02415	sjchgc02415 protein [Schistosoma japonicum], hypothetical protein
Contig3817_434	2.41932	0.32893	0.532106	0.276895	1.00512	1.21838	0.658266	1.11252	1.6904	2.29062	0.882123	0.795705	0.700373	Contig3817		Mouse DNA sequence from clone RP23-107K21 on chromosome 2, complete sequence / SJCHGC06913	---NA---
Contig4994_979	2.41882	0.867358	2.66387	0.87693	1.73598	0.745063	0.803629	1.1039	0.984301	1.09697	0.630395	0.639202	0.637672	Contig4994		Mus musculus chromosome 1 clone RP24-421A2, complete sequence / SJCHGC06419	hiv-induced protein-7-like protease
TC7831_1014	2.41641	1.04391	1.1966	2.57086	1.35922	0.519422	0.826118	0.680292	0.543814	0.611348	1.07637	0.970747	0.980684	TC7831		weakly similar to p70 ribosomal protein S6 kinase {Artemia franciscana}, partial (57%) / p70S6K [Bos taurus]	ribosomal protein s6polypeptide 1
Contig8434_41	2.41588	0.655755	1.64511	0.986682	0.682323	0.403604	1.38041	0.422211	0.460851	0.450174	1.95143	1.97458	2.04092	Contig8434		Homo sapiens chromosome 8, clone CTD-3239E11, complete sequence / SJCHGC01959	ribosomal protein l26
Contig5585_1154	2.41582	0.897774	1.62692	3.2819	0.634653	0.632055	0.560004	1.06537	0.898756	1.11823	0.771477	0.778089	0.80448	Contig5585		Homo sapiens chromosome 3 clone RP11-139C14, complete sequence / SJCHGC05138	solute carrier familymember 36
Contig3081_526	2.41569	0.531995	0.848922	1.77558	0.963746	0.74102	0.907505	1.09981	0.964268	1.12992	0.702226	0.772254	0.833596	Contig3081		Plasmodium falciparum 3D7 chromosome 12, section 1 of 9 of the completesequence	---NA---
Contig3823_616	2.41354	1.00172	1.23889	1.60767	1.86797	0.593872	0.84887	0.977446	0.794693	0.837552	0.831239	0.925775	0.886859	Contig3823		Oryza sativa (japonica cultivar-group) chromosome 11 BAC clone OSJNBa0072L08, complete sequence / SJCHGC06148	sjchgc06148 protein [Schistosoma japonicum], hypothetical protein
Contig206_642	2.41181	0.409031	1.12689	1.80609	0.609023	0.571453	1.30291	0.770254	0.671501	0.739837	1.55029	1.42017	1.50239	Contig206		Homo sapiens BAC clone RP11-223C24 from 4, complete sequence / SJCHGC00647	pax neighbour protein
Contig8206_77	2.41165	1.75316	0.859338	1.38603	0.625899	0.543642	0.776382	0.766434	0.755284	0.746713	1.0101	1.03067	1.00748	Contig8206		Schistosoma japonicum clone ZZD512 mRNA sequence	light-inducedbrain protein 44
Contig7348_1279	2.41084	0.679825	0.975307	0.665154	0.696854	0.615309	0.981738	0.868093	0.815209	0.84811	1.12929	1.14142	1.18286	Contig7348		Coxiella ref BUrnetii strain RSA 493, section 3 of 7 of the complete genome / SJCHGC06224	acyl-coenzyme a binding domain containing 3
Contig5039_450	2.40837	1.90732	2.32983	1.20591	1.27119	0.773626	0.660014	1.01639	0.865443	0.957837	0.568428	0.627249	0.580873	Contig5039		Human DNA sequence from clone RP1-86F14 on chromosome 1q23-24, complete sequence	---NA---
Contig5122_690	2.4078	0.613675	2.03655	2.26813	1.25655	0.824428	0.91504	1.06069	0.961763	0.958839	0.706304	0.801623	0.694083	Contig5122		Mouse DNA sequence from clone RP23-145N4 on chromosome 11, completesequence / SJCHGC09608	phosphatidylinositol transferalpha
Contig2714_474	2.40655	0.751899	0.864453	1.03701	1.07578	0.775527	0.540718	1.40424	1.2276	1.30879	0.53537	0.441518	0.535485	Contig2714		Mouse DNA sequence from clone RP23-461C4 on chromosome 11, completesequence / SJCHGC03558	sjchgc03558 protein [Schistosoma japonicum], hypothetical protein
Contig7052_926	2.40632	0.775351	0.149401	1.06151	0.146588	1.91409	0.439769	3.80597	3.98915	4.63175	0.303483	0.101082	0.0988192	Contig7052		Caenorhabditis elegans cosmid C52B5, complete sequence / SJCHGC05166	dehydrogenase reductase (sdr family) member 1
Contig5904_618	2.40568	0.607235	1.59109	1.69829	1.31714	0.757676	0.612807	1.16622	0.931928	1.00722	0.521464	0.508461	0.502338	Contig5904		Spiroplasma kunkelii strain CR2-3x partial genome sequence / SJCHGC02705	sjchgc02705 protein [Schistosoma japonicum], hypothetical protein
TC16998_601	2.40536	0.827873	0.738958	0.454929	0.521885	0.698162	1.69963	0.783996	0.849292	0.937993	1.98241	2.16259	1.90406	TC16998		similar to selenoprotein W1 {Danio rerio}, partial (20%) / Selenoprotein W, 1 [Danio rerio]	selenoprotein1
Contig2806_424	2.40505	0.754033	1.06124	1.31814	0.662947	0.753889	0.800044	1.35193	1.20071	1.35223	0.70165	0.66591	0.749617	Contig2806		Oryza sativa chromosome 9 clone PAC0645D04, complete sequence	---NA---
Contig7250_859	2.40263	1.23711	1.53989	0.992136	0.744368	0.740742	0.941479	0.926288	0.973227	0.974304	0.673124	0.713177	0.723805	Contig7250		Homo sapiens chromosome 17, clone RP11-493E8, complete sequence / SJCHGC06083	coiled-coil domain containing 134
Contig8333_1191	2.40218	1.19886	0.629884	0.792895	0.67644	1.1722	0.851091	1.65599	1.56264	1.8629	0.647589	0.717306	0.599623	Contig8333		Schistosoma japonicum clone ZZZ383 mRNA sequence	ubiquinol-cytochrome crieske iron-sulfur polypeptide 1
Contig5772_700	2.40027	5.47656	2.27486	0.950815	2.08537	0.579324	0.731157	0.853402	0.874619	1.07401	0.548788	0.685423	0.775478	Contig5772		Homo sapiens BAC clone RP11-399L3 from 2, complete sequence / SJCHGC02637	protein
Contig7127_1234	2.40017	0.452575	1.55706	0.617685	0.872977	0.744238	0.941288	1.18241	0.956175	1.04279	0.969589	1.0037	0.99661	Contig7127		P.falciparum mRNA for AARP2 protein / SJCHGC01309	zinc finger proteinisoform cra_a
Contig4292_75	2.39865	0.543287	1.67744	1.75423	1.23236	0.829173	0.70501	1.05922	0.943072	0.965915	0.602744	0.57111	0.607414	Contig4292		Mus musculus chromosome 17 clone RP24-354D18, complete sequence / SJCHGC04265	#NAME?
Contig3641_990	2.39779	0.831074	1.47409	0.3409	0.416998	0.914779	1.03101	1.20599	1.19569	1.1708	0.703335	0.761186	0.768529	Contig3641		Homo sapiens 12 BAC RP11-662M24 (Roswell Park Cancer Institute Human BAC Library) complete sequence / SJCHGC09146	sjchgc09146 protein [Schistosoma japonicum], similar to CBF1 interacting corepressor(Mus musculus)
Contig7886_561	2.39735	0.891399	1.08096	3.23445	1.47511	0.739779	0.701053	1.17549	0.947242	0.999432	0.699333	0.726435	0.839604	Contig7886		Fusobacterium nucleatum subsp. nucleatum ATCC 25586, section 142 of 197 of the complete genome / SJCHGC05916	sjchgc05916 protein [Schistosoma japonicum], hypothetical protein
Contig7974_257	2.39648	1.13878	0.765927	2.3276	3.06333	0.703556	0.808366	0.931771	0.952225	1.00828	0.956657	0.88378	0.97235	Contig7974		Arabidopsis thaliana chromosome I BAC F13F21 genomic sequence,complete sequence	---NA---
Contig8234_1374	2.39596	0.837822	1.76203	0.9636	0.749268	0.577403	1.42695	0.585838	0.642093	0.598677	1.58003	1.64606	1.76767	Contig8234		Zea mays PCO125156 mRNA sequence / SJCHGC01561	dyskeratosis congenitadyskerin
Contig3975_990	2.39228	0.917593	0.565348	1.86105	2.02535	0.598782	0.940995	0.932792	0.667536	0.921452	1.14002	0.95313	1.1837	Contig3975		Homo sapiens chromosome 19 clone CTD-2538G9, complete sequence / SJCHGC01847	hmg box family protein
Contig4320_668	2.39139	0.391106	0.826059	1.29811	1.14989	0.773909	0.844173	1.21376	1.01901	1.03544	1.01413	0.884132	0.891375	Contig4320		Rattus norvegicus similar to ring finger protein 2 (LOC304850), mRNA / SJCHGC04391	ring finger protein 1
Contig8321_862	2.39113	1.16723	1.52069	2.62813	1.2189	0.539041	0.866014	0.746782	0.764308	0.825897	0.907355	0.918596	1.0383	Contig8321		Schistosoma japonicum non-LTR retrotransposon Sj-pido clone S19A,partial sequence / SJCHGC06835	kiaa0350 protein
Contig6936_1165	2.3893	1.52347	1.53372	1.10411	0.907687	0.618578	0.44817	0.883811	0.832302	1.03769	0.339128	0.333762	0.358679	Contig6936		Arabidopsis thaliana genomic DNA, chromosome 5, P1 clone:MRB17 / SJCHGC07082	sjchgc07082 protein [Schistosoma japonicum], hypothetical protein
Contig6151_507	2.38795	0.601194	0.502227	0.887783	0.554249	0.904738	0.97112	1.34324	1.36186	1.48944	0.878601	0.864172	0.866441	Contig6151		Streptococcus agalactiae 2603V-R section 45 of 100 of the completegenome / SJCHGC05341	glucosamine-fructose-6-phosphate aminotransferase
Contig172_413	2.3879	0.706289	0.967357	1.03628	1.62539	0.739089	0.963751	1.09476	0.996019	1.06647	0.573774	0.743922	0.659243	Contig172		Human DNA sequence from clone RP11-23J9 on chromosome 9, complete sequence / SJCHGC07015	sjchgc07015 protein [Schistosoma japonicum], similar to Hypothetical protein CBG05930(Caenorhabditis briggsae)
Contig807_197	2.38646	0.36986	1.36531	3.79418	1.21749	0.888918	1.07739	1.20604	0.939522	1.00028	0.617199	0.670613	0.822399	Contig807		Homo sapiens chromosome 1 clone RP11-86H7, complete sequence / SWI/SNF related, matrix associated, actin dependent regulator of chromatin, subfamily e, member 1 [Xenopus tropicalis] emb|CAJ82380.1|	---NA---
Contig3528_685	2.38598	0.434475	2.14863	1.99544	0.808231	0.665945	1.02414	0.537363	0.500751	0.518313	0.983144	1.01483	1.03213	Contig3528		Bacillus anthracis str. Ames section 2 of 18 of the complete genome / SJCHGC01793	mitochondrial ribosomal protein l3
Contig7022_646	2.38586	0.985088	1.97065	0.98587	1.24966	0.489621	1.14704	0.656894	0.714221	0.808689	1.01586	0.932925	1.01358	Contig7022		Homo sapiens 12 BAC RP11-291B21 (Roswell Park Cancer Institute Human BAC Library) complete sequence / SJCHGC00533	eukaryotic translation initiation factorsubunit 352kda
Contig4695_674	2.38515	0.566123	1.32893	1.83531	1.06728	0.718396	0.880827	0.975605	0.891854	0.906516	1.0094	1.02788	0.943128	Contig4695		Mesorhizobium loti DNA, complete genome, section 1-21 / ENSANGP00000010075 [Anopheles gambiae str. PEST]	pyruvate dehydrogenasebeta
TC9328_247	2.38437	0.626129	1.52264	2.82715	1.27816	0.582591	0.935414	0.82281	0.851058	0.932582	0.914314	0.897863	0.976632	TC9328		SJCHGC09619	sjchgc09619 protein [Schistosoma japonicum], similar to CG9696-PA(Drosophila melanogaster)
Contig1316_457	2.38353	1.18731	0.92599	1.28901	0.769167	0.645916	2.42155	0.614211	0.715972	0.702979	2.40489	2.84866	2.58377	Contig1316		Caenorhabditis elegans cosmid F49E10, complete sequence / SJCHGC06554	sjchgc06554 protein [Schistosoma japonicum], hypothetical protein
TC13128_284	2.38272	0.311966	0.827951	1.06263	0.567377	0.726132	0.947109	1.08377	0.999092	1.26881	0.664806	0.745023	0.857648	TC13128		similar to U2 small nuclear ribonucleoprotein B. [Human], partial (23%)	small nuclear ribonucleoprotein polypeptide b
Contig5205_488	2.38177	0.883645	1.44039	1.97612	1.44596	0.687111	0.644266	1.10541	1.04306	1.05524	0.680368	0.656745	0.717661	Contig5205		Homo sapiens BAC clone RP11-563M4 from 4, complete sequence / SJCHGC04528	coiled-coil and c2 domain containing 1a
Contig2595_152	2.38073	1.06203	0.593888	1.15099	0.395469	0.782194	0.448518	1.70409	1.4968	1.71818	0.389432	0.332567	0.354438	Contig2595		Oryza sativa (japonica cultivar-group) genomic DNA, chromosome 7, BAC clone:OSJNBa0060O17	---NA---
Contig1121_110	2.37972	0.814767	1.5683	3.47016	1.25135	0.517744	0.857999	0.807832	0.692291	0.788629	0.853049	0.968782	1.08042	Contig1121		Homo sapiens chromosome 7 clone RP11-7P19, complete sequence / SJCHGC02665	sjchgc02665 protein [Schistosoma japonicum], hypothetical protein containing Lamino-associated polypeptide 2/emerin domaincontaining Lamino-associated polypeptide 2/emerin domain	GO:0005623 (cell) GO:0043231 (intracellular membrane-bound organelle) GO:0044422 (organelle part) GO:0016020 (membrane) GO:0031975 (envelope) GO:0044464 (cell part) GO:0044424 (intracellular part) GO:0005635 (nuclear envelope) GO:0005622 (intracellular) G
Contig172_453	2.37912	0.677667	0.805572	0.943284	1.30353	0.781546	0.905821	1.07435	1.03554	1.05683	0.520778	0.73302	0.617021	Contig172		Human DNA sequence from clone RP11-23J9 on chromosome 9, complete sequence / SJCHGC07015	sjchgc07015 protein [Schistosoma japonicum], similar to Hypothetical protein CBG05930(Caenorhabditis briggsae)
Contig5050_494	2.37667	0.786348	1.48332	1.16451	0.850116	0.500065	1.37071	0.477411	0.503444	0.461524	1.44946	1.65847	1.61356	Contig5050		Sequence of BAC F16N3 from Arabidopsis thaliana chromosome 1, completesequence / hypothetical protein LOC381045 [Mus musculus]	coiled-coil domain containing 58
Contig3526_782	2.37415	0.552698	1.09728	4.45468	1.80657	0.493747	0.884738	0.796237	0.684806	0.736721	1.29173	1.09804	1.1526	Contig3526		Homo sapiens BAC clone RP11-796M18 from 2, complete sequence / SJCHGC02922	safb-transcriptionisoform cra_b
Contig8074_686	2.37356	0.621673	1.67375	1.51414	1.15415	0.659538	1.00665	0.843561	0.839103	0.849709	0.930284	0.948783	0.974632	Contig8074		Xenopus laevis mRNA for protein phosphatase 2C alpha isoform (pp2ca gene) / SJCHGC09402	protein phosphatase 1a (formerly 2c)magnesium-alpha isoform
Contig1150_15	2.37232	0.713565	0.886842	3.43248	0.906512	0.73156	1.13205	0.77457	0.675026	0.908597	0.954495	0.803877	1.12355	Contig1150		Homo sapiens genomic DNA, chromosome 18 clone:RP11-807E13, completesequence / SJCHGC07392	20s rrnahomolog	GO:0005515 (protein binding)
Contig7267_761	2.36421	0.8259	1.30088	1.01881	0.82568	0.477175	1.01834	0.56497	0.558465	0.633675	1.07114	1.11963	1.26603	Contig7267		Homo sapiens chromosome 1 clone RP11-32I17, complete sequence / SJCHGC09421	likely ortholog ofsapiens signal recognition particle 68kda
Contig6735_686	2.36416	0.864616	1.3742	0.646323	0.46412	0.615871	1.09664	0.874093	0.801922	0.860369	1.61341	1.54617	1.71348	Contig6735		Schistosoma japonicum clone ZZD1118 mRNA sequence	thioredoxin domain containing 11
Contig7920_1048	2.36397	0.848883	0.826293	1.50306	0.850387	0.819295	0.610885	1.27857	1.2808	1.50981	0.516162	0.506222	0.434634	Contig7920		Schistosoma japonicum calcineurin B mRNA, complete cds	calcineurin b
Contig2592_984	2.36396	0.685412	1.15461	2.63726	1.0188	0.801057	0.852916	1.42209	1.11541	1.20619	0.831125	0.765124	0.788712	Contig2592		Homo sapiens chromosome 7 clone RP11-254L11, complete sequence / SJCHGC04435	sjchgc04435 protein [Schistosoma japonicum], hypothetical protein
Contig4280_681	2.36371	0.502369	0.849156	2.29698	1.09446	0.747604	0.791678	1.18222	1.10236	1.19265	0.675103	0.690752	0.691409	Contig4280		Homo sapiens 3 BAC RP11-766K19 (Roswell Park Cancer Institute Human BAC Library) complete sequence / SJCHGC06425	tata box binding protein like 2
Contig7630_426	2.36272	0.620467	1.10074	0.515656	0.732537	0.791703	0.765265	1.44927	1.01088	1.13384	1.05143	1.03716	0.916161	Contig7630		Xenopus laevis flotillin 1c (flot1c) mRNA, complete cds / SJCHGC00865	flotillin 1
TC16653_1097	2.36182	6.84548	0.917833	1.21524	8.60804	0.804272	0.73574	1.13701	1.12115	1.46035	0.723504	0.856388	0.676349	TC16653		similar to large Forked protein {Drosophila melanogaster}, partial (1%) / hypothetical protein DDB0188089 [Dictyostelium discoideum]	---NA---
Contig5796_575	2.36138	0.21364	0.714608	1.44986	0.78707	0.871095	0.616293	1.69537	1.37491	1.39707	0.577305	0.486637	0.471774	Contig5796		Mus musculus protein tyrosine kinase Tec (Tec) gene, alternativeexons 4 and 4a, exons 5 through 7 and TecI isoform,complete cds / SJCHGC04715	major facilitator superfamily domain containing 8
Contig3527_624	2.36089	0.260946	0.918145	2.62739	0.688604	0.6177	1.15835	0.855954	0.7691	0.878442	1.22452	1.13444	1.17505	Contig3527		Human chromosome 14 DNA sequence BAC R-71I8 of library RPCI-11 from chromosome 14 of Homo sapiens (Human), complete sequence / SJCHGC01511	tho complex 4
Contig5441_164	2.36068	0.833353	1.38117	2.17649	1.48069	0.589798	0.840239	0.759288	0.894717	0.915444	0.841535	0.934232	0.986269	Contig5441		Oryza sativa chromosome 3 BAC OSJNBa0067E01 genomic sequence,complete sequence / Cobyric acid synthase CobQ:Precorrin-3B C17-methyltransferase [Pelobacter propionicus DSM 2379]	---NA---
Contig6716_619	2.35986	0.384538	0.976191	2.4047	0.959572	0.545851	1.17373	0.728124	0.705458	0.57206	1.2596	1.04578	1.23179	Contig6716		Mus musculus chromosome 18 clone RP23-276P11, complete sequence / SJCHGC05114	nuclear pore complex protein nup98
Contig3889_861	2.35925	0.880909	0.568033	1.72235	1.57742	0.811865	0.644721	1.48718	1.13187	1.13128	0.639584	0.618537	0.533974	Contig3889		Sorghum bicolor 22 kDa kafirin cluster / SJCHGC04822	svil protein
Contig6597_720	2.35712	0.762258	1.20679	2.04657	1.65883	0.701235	0.592124	1.19754	1.04172	1.02542	0.644314	0.626731	0.617823	Contig6597		Oryza sativa chromosome 12, . BAC OJ1008_A01 of library Monsanto from chromosome 12 of cultivar Nipponbare of ssp. japonica of Oryza sativa (rice), complete sequence / SJCHGC04530	upf3 regulator of nonsense transcripts homolog a
Contig6936_1125	2.35636	1.48758	1.49056	1.05235	0.812434	0.613531	0.523156	0.9901	0.829399	1.12636	0.346257	0.345691	0.401132	Contig6936		Arabidopsis thaliana genomic DNA, chromosome 5, P1 clone:MRB17 / SJCHGC07082	sjchgc07082 protein [Schistosoma japonicum], hypothetical protein
Contig6301_636	2.35475	0.837759	0.740547	0.967433	0.930249	0.759599	0.849487	1.11855	1.09183	1.18996	0.912865	0.911738	0.982494	Contig6301		Human DNA sequence from clone RP11-349F12 on chromosome 9, complete sequence	---NA---
Contig6825_289	2.35462	1.48818	1.30367	1.04103	1.00321	0.48658	0.927567	0.557473	0.656617	0.715113	1.06756	1.103	1.16308	Contig6825		Schistosoma japonicum clone ZZZ247 mRNA sequence	ribosomal protein l35a
Contig6658_771	2.35387	0.657616	0.963461	3.7026	0.772952	0.826784	0.732698	1.3706	0.996924	1.26229	0.626395	0.721089	0.512164	Contig6658		Homo sapiens 3 BAC RP11-317I15 (Roswell Park Cancer Institute Human BAC Library) complete sequence / SJCHGC08999	phosphatidylinositol-4-phosphate 5-typebeta
Contig3501_451	2.35309	0.476262	0.70625	2.07701	1.25691	0.716413	0.634839	1.26464	1.15099	1.13287	0.68865	0.655137	0.638098	Contig3501		Zebrafish DNA sequence from clone CH211-252B2, complete sequence / SJCHGC05415	sjchgc05415 protein [Schistosoma japonicum], similar to ubiquitin-protein ligase 1, putative(Plasmodium falciparum 3D7)
Contig3014_486	2.35257	0.897653	1.74663	1.0806	0.764784	0.720357	0.945913	0.86802	0.79248	0.850873	1.02843	0.973991	0.986575	Contig3014		Homo sapiens BAC clone RP11-512E16 from 7p11.2-p21, complete sequence / SJCHGC03572	solute carrier family 37 (glycerol-3-phosphate transporter)member 2
Contig3028_251	2.3523	0.449332	0.220841	0.709917	1.28639	1.4757	0.651001	2.59068	2.45969	2.70775	0.51619	0.47609	0.542338	Contig3028		Homo sapiens genomic DNA, chromosome 11q clone:RP11-777F6, complete sequences / SJCHGC03599	thioredoxin-1
Contig3830_377	2.35201	1.03251	2.39804	0.971782	0.730901	0.525742	1.26429	0.522804	0.56001	0.567832	1.48016	1.45725	1.46844	Contig3830		Homo sapiens chromosome 15, clone RP11-300A12, complete sequence / SJCHGC03725	polymeraseiii (dna directed) polypeptidekda
Contig3557_491	2.35159	0.467503	1.82325	2.44416	1.57634	0.538388	0.806904	0.743408	0.63605	0.680979	0.930842	1.03617	1.15545	Contig3557		Dictyostelium discoideum chromosome 2 map 4229098-4354721 strain AX4, complete sequence	---NA---
Contig5175_459	2.34891	0.794626	0.676731	1.46394	0.353926	1.22397	1.03931	3.1089	3.10334	2.56085	0.935783	0.622071	0.669476	Contig5175		Homo sapiens BAC clone RP11-19C24 from 4, complete sequence	---NA---
Contig6693_669	2.34874	0.0725415	0.837943	0.944655	0.847499	0.54819	1.06701	0.764701	0.616264	0.701831	1.16543	1.17166	1.15661	Contig6693		Tarasa mandonii chloroplast psbA-trnH intergenic spacer region, complete sequence / SJCHGC06408	pescadillo homologcontaining brct domain
Contig5051_459	2.34706	0.874299	1.46852	2.86952	1.2704	0.521536	0.888364	0.746054	0.729931	0.722263	0.979222	0.990285	0.989291	Contig5051		Drosophila melanogaster chromosome 3L, section 72 of 83 of the completesequence / SJCHGC03461	sjchgc03461 protein [Schistosoma japonicum], hypothetical protein
Contig3177_529	2.34655	0.249822	1.20008	2.31898	0.807272	0.573642	0.932071	0.875074	0.752625	0.78152	1.00037	1.0346	0.915445	Contig3177		Mouse DNA sequence from clone RP23-117C5 on chromosome 13, completesequence / SJCHGC07992	heterogeneous nuclear ribonucleoprotein l
Contig5971_654	2.34566	0.916034	1.31906	1.5495	1.72972	0.600964	0.52189	0.873518	0.940646	1.05345	0.438742	0.451874	0.453781	Contig5971		Mus musculus chromosome 10 clone RP24-212F15, complete sequence / SJCHGC04651	mgc79463 protein
Contig3716_549	2.34498	1.18055	0.602044	0.562134	0.83024	0.951506	0.836045	1.15721	1.18216	1.5639	0.868615	0.893282	0.777948	Contig3716		Mus musculus chromosome 10 clone RP24-87F18, complete sequence	---NA---
Contig4020_1136	2.34355	0.842303	1.14167	3.22485	2.50794	0.706579	0.691137	1.11047	0.932146	1.00828	0.59158	0.621888	0.644735	Contig4020		Homo sapiens chromosome 5 clone CTD-2284O10, complete sequence / SJCHGC09508	delangin isoform a
Contig7906_1567	2.34173	1.67265	1.33435	0.827453	0.669993	0.569662	0.736237	0.827919	0.862268	0.864031	0.977253	0.994121	1.07975	Contig7906		Mouse DNA sequence from clone RP23-241E24 on chromosome 13, completesequence / SJCHGC05756	mgc81120 protein
Contig5831_598	2.3416	3.38185	1.03559	0.789451	1.14661	0.681843	1.11083	0.706557	0.881137	0.87687	1.11669	1.49164	1.54706	Contig5831		Mus musculus monoclonal antibody BBK-1 light chain mRNA, completecds / SJCHGC05312	tpa: gag-pol polyprotein
TC16825_1655	2.34053	1.16288	1.32277	2.05367	1.16904	0.662842	0.690088	0.899255	0.981943	1.11649	0.649837	0.652454	0.735813	TC16825		similar to Splicing factor U2AF 65 kDa subunit (U2 auxiliary factor 65 kDa subunit), partial (76%)	u2 small nuclear rna auxiliary factor 2
Contig6383_708	2.33974	0.677223	1.40993	2.09666	1.08803	0.555346	0.846395	0.872561	0.893891	0.95524	0.928296	0.960727	0.957092	Contig6383		Homo sapiens 12 BAC RP11-657P13 (Roswell Park Cancer Institute Human BAC Library) complete sequence / SJCHGC08976	dnl zinc finger family protein
Contig6962_704	2.33966	0.457199	1.24359	1.3133	0.835356	0.571733	1.03978	0.786461	0.657793	0.723941	1.14437	1.25371	1.17605	Contig6962		Mus musculus chromosome 3 clone RP23-287B7, complete sequence / SJCHGC02715	pseudouridylate synthase 3
Contig7131_698	2.33859	0.797995	1.11727	2.7057	0.992217	0.677503	1.13	0.964206	0.860946	0.988084	0.959561	0.918362	0.919518	Contig7131		Ustilago maydis partial nir1 gene for putative nitrite reductase and nar1 gene for putative nitrate reductase / SJCHGC05319	rna binding motif protein 25
Contig6701_216	2.33823	0.494035	2.13862	3.18421	1.08364	0.642952	1.11216	0.828288	0.807505	1.01407	0.956905	0.817953	0.942047	Contig6701		Caenorhabditis elegans cosmid F28A10, complete sequence / SJCHGC05600	sjchgc05600 protein [Schistosoma japonicum], hypothetical protein
Contig6969_1157	2.33795	0.546978	1.60867	0.723026	0.904623	0.420049	0.901222	0.516805	0.500603	0.554781	1.09812	1.19286	1.17787	Contig6969		Drosophila melanogaster chromosome X section 31 of 74 of the completesequence / SJCHGC05818	sjchgc05818 protein [Schistosoma japonicum], hypothetical protein
Contig4230_715	2.33793	0.330519	1.94281	1.38326	1.26393	0.57755	1.07208	0.694619	0.619344	0.564068	0.965108	0.934975	0.966775	Contig4230		Danio rerio nucleolar protein 5A (NOL5A) mRNA, complete cds / SJCHGC08870	nucleolar protein 5a
TC11402_1488	2.33583	0.620962	0.551758	0.736024	1.23617	0.631511	0.923623	0.978972	1.02445	0.936868	1.09878	1.21137	1.10535	TC11402		similar to CG13293-PA {Drosophila melanogaster}, partial (30%)	novel protein
Contig1243_297	2.33438	1.87398	1.74977	4.07354	1.48297	0.412036	0.916497	0.654479	0.553339	0.651897	0.905647	1.12911	1.10329	Contig1243		Plasmodium falciparum 3D7 chromosome 12, section 5 of 9 of the completesequence	sjchgc03000 protein [Schistosoma japonicum], similar to polyprotein(Schistosoma japonicum)
Contig4786_1132	2.33377	0.547455	1.1674	0.705231	0.743012	0.633609	2.01431	0.681733	0.670229	0.679755	2.51387	2.69035	2.72182	Contig4786		Plasmodium falciparum 3D7 chromosome 14 section 4 of 13 of the complete sequence / ENSANGP00000026324 [Anopheles gambiae str. PEST]	glycyl-trna synthetase
Contig3295_532	2.33294	0.821143	1.03889	1.81062	0.991121	0.641696	0.534038	1.22133	1.12958	1.22236	0.425307	0.436806	0.414655	Contig3295		Didelphis virginiana clone LB3-35M17, complete sequence / hypothetical protein [Plasmodium falciparum 3D7]	---NA---
Contig483_567	2.33208	0.273545	1.16164	2.80684	1.1983	0.710226	0.808581	1.1765	1.00845	1.05204	0.976963	0.895219	0.844782	Contig483		Rattus norvegicus for proteasomal ATPase (SUG1), mRNA (cDNA clone MGC:72780 IMAGE:6891005), complete cds / SJCHGC09272	26s protease regulatory subunit
Contig4135_101	2.33091	0.954675	0.58033	1.5085	1.05335	0.746026	0.918756	1.08889	1.17785	1.21622	0.699301	0.912695	0.879981	Contig4135		Mus musculus chromosome 12 clone RP23-158P17, complete sequence / SJCHGC00893	sjchgc00893 protein [Schistosoma japonicum], similar to XP_393354-similar to CG7971-PC(Apis mellifera)
Contig6830_772	2.33042	1.34471	3.17431	0.839005	0.78788	0.585378	0.994816	0.687421	0.676064	0.824212	0.909924	1.00936	1.04377	Contig6830		Homo sapiens 3 BAC RP11-172G5 (Roswell Park Cancer Institute Human BAC Library) complete sequence / conserved hypothetical protein [Clostridium beijerincki NCIMB 8052]	---NA---
Contig5533_596	2.32918	0.491156	1.58513	0.853924	0.611109	0.378493	1.04582	0.398635	0.422695	0.42985	1.12586	1.18812	1.19457	Contig5533		Oryza sativa (japonica cultivar-group) chromosome 10, section 73 of 77 ofthe complete sequence / SJCHGC09040	pur-alpha
Contig366_543	2.32883	0.311783	1.17495	0.26049	1.60614	0.791896	0.364866	1.43373	1.01826	1.10716	0.302876	0.2312	0.195265	Contig366		Mus musculus, clone IMAGE:6741658, mRNA / SJCHGC02938	mrj cg8448-isoform a
Contig7052_967	2.32856	0.799827	0.151829	1.02841	0.135903	1.59837	0.388955	3.62508	3.57591	4.25563	0.277137	0.0947318	0.0958577	Contig7052		Caenorhabditis elegans cosmid C52B5, complete sequence / SJCHGC05166	dehydrogenase reductase (sdr family) member 1
Contig4034_723	2.32807	0.331502	1.0949	1.62277	0.720506	0.559905	1.11685	0.659026	0.614529	0.674656	0.950589	1.01114	1.01748	Contig4034		Euglena gracilis chloroplast complete genome / SJCHGC05041	pak1 interacting protein 1
Contig8294_1230	2.32793	0.652597	0.942815	1.34199	0.734717	0.670347	0.815615	1.06352	1.02967	1.13781	0.97834	0.925648	0.907634	Contig8294		Schistosoma japonicum clone ZZD309 mRNA sequence / SJCHGC09403	abhydrolase domain containing 13
Contig5678_469	2.32713	2.88899	0.961662	0.848138	0.655787	0.527558	0.512919	1.02441	1.08786	1.0957	0.525277	0.530772	0.478291	Contig5678		Homo sapiens serine-threonine protein kinase Kp78 splice variantCTAK75a mRNA, complete cds / SJCHGC04663	map microtubule affinity-regulating kinase 3
Contig3497_582	2.32625	0.346228	1.17976	0.935906	0.709417	0.435174	0.909279	0.520044	0.531477	0.530873	1.08336	1.11529	1.01677	Contig3497		Mus musculus chromosome 18, clone RP23-246G4, complete sequence / SJCHGC05387	trna selenocysteine associated protein 1
TC14346_160	2.3255	0.58254	0.978444	0.357403	1.01372	0.812571	0.826989	1.08183	1.11321	1.18525	0.857444	0.813296	0.854484	TC14346		similar to RH17496p {Drosophila melanogaster}, partial (34%) / SJCHGC05603	nadh dehydrogenasefe-s protein18kda (nadh-coenzyme q reductase)
Contig3696_1194	2.32436	0.204795	0.784029	2.0814	1.08887	0.922669	0.623008	1.96198	1.19111	1.36361	0.844909	0.587766	0.596627	Contig3696		Mouse DNA sequence from clone RP23-320H14 on chromosome X, complete sequence / SJCHGC03544	gamma-glutamyltransferase-like 3
Contig4234_685	2.32376	0.350941	0.552939	0.943855	0.800321	0.788361	0.954057	1.28329	0.99461	1.07687	1.06543	1.00047	0.908726	Contig4234		Carassius auratus gonadotropin-releasing hormone precursor (sGnRH) mRNA, complete cds / SJCHGC05549	vacuolar atp synthase subunit h
Contig5796_669	2.32329	0.212755	0.625741	1.39223	0.794111	0.804576	0.578619	1.4704	1.2846	1.15447	0.619617	0.504981	0.484408	Contig5796		Mus musculus protein tyrosine kinase Tec (Tec) gene, alternativeexons 4 and 4a, exons 5 through 7 and TecI isoform,complete cds / SJCHGC04715	major facilitator superfamily domain containing 8
Contig3183_395	2.32172	1.29539	2.09337	1.98659	0.847876	0.545166	0.865666	0.811954	0.676295	0.806455	0.914393	0.882298	1.05472	Contig3183		Argopecten irradians isolate iolsaicl381ct421cn443 ribosomalprotein L14 mRNA, partial cds / SJCHGC03441	general transcription factorpolypeptidepartial
Contig2789_445	2.31959	0.642149	0.915936	2.78471	1.03847	0.642248	0.826298	0.988934	0.987631	1.17079	0.859638	0.976866	0.985375	Contig2789		Mouse DNA sequence from clone RP23-320I18 on chromosome 2, complete sequence / SJCHGC05971	sjchgc05971 protein [Schistosoma japonicum], hypothetical protein
Contig8321_822	2.3186	1.10051	1.56305	2.68929	1.34221	0.548274	0.871131	0.776879	0.785562	0.882645	0.924446	0.98271	1.02552	Contig8321		Schistosoma japonicum non-LTR retrotransposon Sj-pido clone S19A,partial sequence / SJCHGC06835	kiaa0350 protein
Contig8584_1053	2.31765	0.984526	1.25377	0.858558	0.989103	0.526768	0.886998	0.705325	0.740979	0.781664	0.890987	1.00704	0.981669	Contig8584		Schistosoma japonicum clone ZZD271 mRNA sequence	nuclear import 7 homolog
Contig6356_1079	2.31616	0.447101	1.71503	3.70166	1.91441	0.680361	0.84324	1.02035	0.873484	0.967471	0.946581	0.940185	0.84623	Contig6356		Schistosoma japonicum clone ZZD327 mRNA sequence	microspherule protein 1
Contig4123_573	2.31559	0.824116	1.05433	1.96579	1.09022	0.655603	0.776519	1.08248	0.86984	0.944589	0.917853	0.939672	0.868607	Contig4123		Mus musculus chromosome 10 clone RP24-545O17, complete sequence / SJCHGC03749	cwf19-likecell cycle control
Contig6986_1287	2.31474	2.57537	1.21094	2.5255	1.37927	0.581462	0.639763	0.908923	0.869595	0.959968	0.385828	0.472892	0.464607	Contig6986		Mus musculus chromosome 14, clone RP23-304N24, complete sequence / SJCHGC04521	sjchgc04521 protein [Schistosoma japonicum], hypothetical protein
Contig7205_664	2.31465	0.339186	0.262401	1.43186	2.13763	1.02108	0.529947	1.77225	1.38105	1.63423	0.348046	0.289107	0.219269	Contig7205		Zebrafish DNA sequence from clone CH211-133L5, complete sequence / SJCHGC05512	sjchgc05512 protein [Schistosoma japonicum], hypothetical protein containing siganl peptide
Contig1449_490	2.31235	0.610841	1.63555	1.55344	0.965222	0.567471	1.02429	0.698994	0.689787	0.777892	0.940237	0.991144	1.06012	Contig1449		Homo sapiens genomic DNA, chromosome 11q, clone:RP11-212D19, complete sequence / zinc finger protein, putative [Plasmodium falciparum 3D7]	zinc finger protein 183	GO:0003677 (DNA binding) GO:0015074 (DNA integration)
Contig8136_833	2.3117	2.46334	1.24465	1.50192	0.972092	0.618699	1.06001	0.790049	0.922991	0.977541	0.977432	1.06342	1.25705	Contig8136		Schistosoma japonicum clone ZZZ201 mRNA sequence	sjchgc00241 protein [Schistosoma japonicum], similar to AAP05892-hypothetical protein(Schistosoma japonicum)
Contig8551_1148	2.30997	0.309358	0.740548	1.27591	0.987025	0.672056	0.582535	1.38307	1.19814	1.28207	0.547097	0.465335	0.445776	Contig8551		Schistosoma japonicum clone ZZD1465 mRNA sequence / SJCHGC01845	sjchgc01845 protein [Schistosoma japonicum], similar to AAP06160-hypothetical protein(Schistosoma japonicum)
Contig6417_551	2.30994	0.46826	1.17539	1.67561	0.670211	0.500407	1.08769	0.661853	0.56928	0.609391	1.37809	1.35498	1.33107	Contig6417		Oryza sativa chromosome 3 BAC OSJNBb0041J20 genomic sequence, complete sequence / SJCHGC00647	elongation protein 4 homolog
Contig4989_564	2.30901	0.85793	1.21257	1.30007	0.995799	0.548831	1.05157	0.693033	0.705444	0.817296	0.889362	0.986786	1.05855	Contig4989		Schistosoma japonicum clone ZZD1095 mRNA sequence	---NA---
Contig3103_100	2.30648	0.893199	1.08924	5.85164	1.31631	0.481316	0.767243	0.777793	0.635174	0.694996	1.28963	1.20618	1.45178	Contig3103		Human chromosome 14 DNA sequence BAC R-677J5 of library RPCI-11 from chromosome 14 of Homo sapiens (Human), complete sequence / capsid associated protein [Choristoneura fumiferana MNPV] gb|AAP29879.1|	---NA---
Contig3657_842	2.30633	0.734443	0.654832	2.24879	1.31	0.656898	0.918379	1.05787	0.837642	0.938046	0.956206	0.994584	1.08187	Contig3657		Entamoeba histolytica cdc2-CDC28 protein kinase homologue gene, complete cds	cyclin-dependent kinase (cdc2-like) 10
Contig4214_631	2.30595	0.370293	0.421268	0.853847	0.611016	1.92548	0.883252	4.40083	4.2106	4.56556	0.966622	0.783356	0.644704	Contig4214		Loimia ingens cytochrome oxidase suref BUnit 1 gene, partial cds; mitochondrial gene for mitochondrial product / SJCHGC06268	sjchgc06268 protein [Schistosoma japonicum], hypothetical protein, putative transmebrane protein
TC8987_525	2.3049	0.217473	0.866221	2.92237	2.40467	0.732382	0.649539	1.25113	0.9063	1.02408	0.832222	0.766031	0.742965	TC8987		weakly similar to Unknown (protein for IMAGE:5729888) {Homo sapiens}, partial (20%)	copine family member ix
Contig7936_839	2.30449	0.63728	1.65435	0.974934	0.961905	0.769245	0.948979	0.936597	1.00618	1.0845	0.937162	0.912169	0.89608	Contig7936		Schistosoma mansoni eukaryotic translation initiation factor 2 alphasuref BUnit mRNA, complete cds / SJCHGC05710	eukaryotic translation initiation factorsubunit 1 alpha
Contig8080_654	2.30292	0.306821	0.757454	2.09874	0.958573	0.6219	0.980012	0.939481	0.787022	0.798705	1.07453	1.00606	1.01089	Contig8080		Human DNA sequence from clone RP1-44A20 on chromosome 6q23.1-24.3, complete sequence / SJCHGC04965	wd repeat domain 23
Contig502_74	2.30231	1.76536	1.29996	1.25596	1.15168	0.402864	1.0429	0.49408	0.460201	0.595514	1.03622	0.994348	1.11138	Contig502		Schistosoma japonicum clone ZZD1399 mRNA sequence	selenophosphate synthetase 1
Contig8333_998	2.30163	0.939284	0.588108	0.825148	0.762578	1.08842	0.857174	1.78791	1.67849	1.5799	0.679827	0.646135	0.633224	Contig8333		Schistosoma japonicum clone ZZZ383 mRNA sequence	ubiquinol-cytochrome crieske iron-sulfur polypeptide 1
Contig6647_356	2.30031	0.990647	0.778251	3.51896	0.914736	0.650767	0.832346	0.936989	0.986983	1.10811	0.607617	0.772274	0.746692	Contig6647		Homo sapiens chromosome 16 clone RP11-303E16, complete sequence / SJCHGC09096	mgc84563 protein
Contig4988_441	2.29853	1.84314	1.74412	2.98107	1.12559	0.606826	0.942793	0.954291	0.801116	0.891561	0.726831	0.75878	0.716394	Contig4988		Homo sapiens BAC clone RP11-189E18 from 7, complete sequence	---NA---
Contig4106_589	2.29845	0.380092	0.86667	1.74006	1.28313	0.79339	0.810957	1.37421	0.980684	1.20192	0.790465	0.748526	0.794257	Contig4106		Homo sapiens chromosome 06 clone RP11-70I3, complete sequence / SJCHGC05632	dnajc2-prov protein
Contig3137_797	2.29758	1.04889	0.176012	1.69967	0.322397	0.79855	0.410207	1.40711	1.24728	1.41868	0.218486	0.215266	0.18224	Contig3137		Drosophila melanogaster chromosome 2L section 83 of 83 of the complete sequence / SJCHGC04160	sjchgc04160 protein [Schistosoma japonicum], similar to AAM09332-similar to (Homo sapiens). Dentin sialophosphoprotein precursor(Contains: Dentin phosphoprotein (Dentin phosphophoryn) (DPP); Dentin sialoprotein (DSP))
TC7426_1226	2.29576	1.5647	1.1573	1.48802	0.903034	0.587031	0.938231	0.816145	0.830519	0.939942	0.971744	0.985172	1.10593	TC7426		weakly similar to natural killer cell tumor-recognition protein - mouse, partial (5%) / SJCHGC00893	sjchgc00893 protein [Schistosoma japonicum], similar to XP_393354-similar to CG7971-PC(Apis mellifera)
Contig4581_1235	2.29565	0.582587	1.02859	2.18657	0.875264	0.512805	0.992448	0.812956	0.683447	0.747	1.06985	1.10296	1.10752	Contig4581		Human rhinovirus 60 VP1 capsid protein gene, partial cds / SJCHGC03661	sjchgc03661 protein [Schistosoma japonicum], hypothetical protein
Contig3007_760	2.29537	1.00293	1.51198	1.68318	0.923206	0.7435	0.77051	0.93205	0.953033	0.979188	0.654967	0.610475	0.667873	Contig3007		S.mansoni mRNA for unknown serine rich protein	serine-rich protein
Contig4367_624	2.29494	1.01105	1.62851	2.6206	1.59475	0.547705	0.889647	0.804862	0.852668	0.922848	0.795644	0.853676	0.886709	Contig4367		Homo sapiens BAC clone RP11-708O9 from 7, complete sequence / SJCHGC09073	sjchgc09073 protein [Schistosoma japonicum], hypothetical protein
TC13655_1419	2.2927	0.792912	1.44557	1.72675	1.40754	0.45255	0.859822	0.725128	0.799575	0.810248	1.01211	0.984824	1.03393	TC13655		similar to ALY {Mus musculus}, partial (8%) / SJCHGC02560	derived from tmalignant liposarcoma
Contig6510_573	2.29155	0.872165	1.83009	1.75841	1.45852	0.655609	0.678031	1.11978	1.061	0.982673	0.747617	0.740097	0.709429	Contig6510		Homo sapiens 12 BAC RP11-350L7 (Roswell Park Cancer Institute Human BAC Library) complete sequence / SJCHGC02253	subfamilymember 5
Contig3721_384	2.28759	0.716118	0.971647	1.4011	0.711444	0.689398	1.53833	0.832365	0.82242	0.856621	1.67828	1.78516	1.87152	Contig3721		Rattus norvegicus similar to enhancer of zeste 2 isoform a; enhancer of zeste 2 (LOC362357), mRNA / SJCHGC03586	enhancer ofezh
Contig2341_423	2.28742	0.525501	1.3761	1.72176	0.886438	0.437501	0.936803	0.552365	0.599241	0.597654	0.985697	1.08082	1.02871	Contig2341		Homo sapiens BAC clone RP11-65E7 from Y, complete sequence / SJCHGC06672	complement componentq subcomponent binding protein
Contig5789_631	2.287	0.260838	2.11719	1.23792	1.44717	0.677715	0.908329	0.921585	0.804628	0.847085	0.97434	0.944161	0.881322	Contig5789		Mus musculus similar to inositol 1,4,5-triphosphate receptor 1;InsP3R type I; Purkinje cell protein 1; opisthotonus [Musmusculus] (LOC330396), mRNA / SJCHGC04170	dihydrolipoamide s-succinyltransferase (e2 component of 2-oxo-glutarate complex)
Contig5442_230	2.28669	1.03572	2.24017	2.18021	0.796013	0.441249	1.01584	0.631911	0.620333	0.667535	1.00275	1.13142	1.26114	Contig5442		Homo sapiens chromosome 5 clone CTD-2197I11, complete sequence / P. falciparum PK4 protein kinase, putative [Plasmodium berghei]	---NA---
Contig6805_565	2.2866	1.25443	1.20401	1.90701	1.25387	0.576068	0.605379	0.886035	0.891709	0.93881	0.559856	0.569349	0.641422	Contig6805		Homo sapiens chromosome 10 clone RP11-313B15, complete sequence / SJCHGC03157	u2small nuclear rna auxiliary factor 2 isoform b
Contig3082_583	2.28656	1.23198	1.09943	1.83397	1.01072	0.66945	0.636659	0.795399	0.87609	0.987593	0.572389	0.556362	0.645461	Contig3082		Oryza sativa (japonica cultivar-group) cDNA clone:J013094H15, full insert sequence / SJCHGC03253	riken cdna 3100004p22
Contig4335_500	2.28544	0.197982	1.41783	0.720891	0.656816	0.511146	1.07427	0.657536	0.551222	0.609788	1.32633	1.32834	1.15705	Contig4335		Homo sapiens chromosome 3 clone CTD-2013N24, complete sequence / SJCHGC04162	sec13-like 1
TC18578_653	2.2851	0.88849	1.36289	1.42352	0.997791	0.484387	0.927215	0.586679	0.633711	0.649236	0.959248	1.01577	1.08753	TC18578		weakly similar to putative TATA-binding protein-binding protein {Oryza sativa (japonica cultivar-group)}, partial (21%) / SJCHGC09116	loc539270 protein
TC14882_456	2.28479	0.909699	1.07462	1.21204	8.81332	0.827651	0.957663	0.739347	1.01437	0.740228	0.970267	1.02602	0.863598	TC14882		similar to CG9240-PA {Drosophila melanogaster}, partial (16%) / SJCHGC08565	imp1 inner mitochondrial membrane peptidase-like
Contig6457_740	2.28456	0.415275	1.13614	1.53243	1.43973	0.693677	0.841209	1.01588	0.892319	0.969356	0.715546	0.795851	0.770432	Contig6457		Dictyostelium discoideum ABC transporter AbcG21 (abcG21) gene,complete cds	zincan1-type domainisoform cra_a
Contig5014_102	2.28317	0.534471	0.864039	2.0389	1.54936	0.812539	0.55937	1.01339	1.04871	1.0872	0.486995	0.463003	0.556299	Contig5014		Homo sapiens chromosome 8, clone RP11-1084E5, complete sequence / SJCHGC02508	prp18 pre-mrna processing factor 18 homolog
Contig6375_675	2.2821	0.959304	1.44074	1.49774	0.956504	0.71847	0.82547	0.984101	0.947594	1.01673	0.678246	0.694158	0.678096	Contig6375		Mus musculus chromosome 1 clone RP24-330P10, complete sequence / SJCHGC05279	nefa-interacting nuclear protein nip30
TC16465_168	2.28164	0.374102	0.917626	3.28948	1.14332	0.642772	0.737343	1.01868	0.79499	0.807478	1.06705	0.89973	1.04563	TC16465		similar to MLL3-like protein {Mus musculus}, partial (10%)	myeloid lymphoid or mixed-lineage leukemia 2
Contig8262_991	2.28155	0.759199	1.17272	1.42222	1.12315	0.622368	0.814009	0.9442	0.959216	1.02261	0.899087	0.926605	0.905852	Contig8262		Nicotiana tabacum clone PR12 mRNA sequence / SJCHGC04821	adhesion regulating molecule 1
Contig7267_870	2.28016	0.797063	1.05229	0.907798	0.660022	0.742709	1.40986	0.943791	0.917323	0.84327	1.52533	1.53009	1.72477	Contig7267		Homo sapiens chromosome 1 clone RP11-32I17, complete sequence / SJCHGC09421	likely ortholog ofsapiens signal recognition particle 68kda
Contig1364_71	2.27917	1.50578	1.03879	1.19768	1.27814	0.412911	0.841282	0.657568	0.519704	0.603469	0.603449	1.16447	1.15423	Contig1364		Schistosoma japonicum non-LTR retrotransposon Sj-pido clone S19A,partial sequence	---NA---
Contig4270_573	2.27715	0.394466	1.64168	1.50509	1.43256	0.70305	0.880336	1.03524	0.909831	0.983525	0.83528	0.773639	0.831278	Contig4270		Homo sapiens chromosome 5 clone RP11-297K24, complete sequence / SJCHGC09262	c20orf4 protein
Contig5646_1149	2.27417	0.584294	1.08972	3.90245	2.20458	0.729614	1.00769	0.969479	0.775615	0.807566	0.986649	0.966144	0.871394	Contig5646		Zea mays PCO084029 mRNA sequence / SJCHGC04458	sjchgc04458 protein [Schistosoma japonicum], similar to SD04681p(Drosophila melanogaster)
Contig3557_551	2.2741	0.442514	2.15684	2.51025	1.54775	0.546143	0.81704	0.779768	0.675954	0.706251	1.01954	1.02967	1.19219	Contig3557		Dictyostelium discoideum chromosome 2 map 4229098-4354721 strain AX4, complete sequence	---NA---
Contig6628_606	2.27329	0.713813	1.00463	1.48361	0.86241	0.713411	0.678994	1.0454	1.06214	1.12423	0.572735	0.553582	0.58728	Contig6628		Clostridium acetoref BUtylicum ATCC824 section 155 of 356 of the complete genome / hypothetical protein BF1513 [Bacteroides fragilis YCH46]	---NA---
Contig4786_1182	2.2732	0.578099	1.09868	0.698926	0.704414	0.778344	2.38961	0.783828	0.810977	0.761317	2.94432	3.12809	3.20526	Contig4786		Plasmodium falciparum 3D7 chromosome 14 section 4 of 13 of the complete sequence / ENSANGP00000026324 [Anopheles gambiae str. PEST]	glycyl-trna synthetase
Contig3631_465	2.27229	0.142283	1.22497	1.70249	0.943417	0.487839	0.957136	0.639724	0.644464	0.616027	1.04819	0.973815	0.991858	Contig3631		Mus musculus chromosome 8 clone RP24-320P9, complete sequence / Predicted ATPase of the PP-loop superfamily implicated in cell cycle control, MesJ [Wolbachia endosymbiont strain TRS of Brugia malayi]	---NA---
Contig4892_832	2.27168	1.18589	1.97668	3.01771	0.846706	0.670241	1.01305	1.01358	1.02663	1.09547	0.774026	0.835279	0.944009	Contig4892		Drosophila melanogaster chromosome 3L, section 29 of 83 of thecomplete sequence / peptide ABC transporter, permease protein [Geobacter uraniumreducens Rf4]	---NA---
Contig7380_1005	2.27156	0.903762	1.36429	2.51311	1.59246	0.389759	1.02914	0.527551	0.426174	0.507281	1.00695	0.911536	1.16525	Contig7380		Homo sapiens BAC clone RP11-390E23 from 7, complete sequence / SJCHGC05474	wd repeat domain 36
Contig3202_364	2.27132	1.22948	1.48409	1.38534	1.19454	0.568683	0.724606	0.901014	0.851554	1.01738	0.635961	0.645371	0.674219	Contig3202		Mus musculus chromosome 8 clone RP23-312B17, complete sequence	mitochondrial ribosomal protein l33 cg3712-pa
Contig8453_1188	2.26956	0.921606	0.923838	1.05277	1.32173	0.794951	0.695557	1.1805	1.16791	1.17308	0.650918	0.71758	0.716437	Contig8453		Schistosoma japonicum clone ZZD1174 mRNA sequence / SJCHGC01353	dual specificity phosphatase 22
Contig7576_230	2.26687	0.64928	1.21096	0.508136	0.567669	0.746527	0.831623	1.22256	1.02034	1.15944	0.972997	0.987993	0.948871	Contig7576		Mus musculus chromosome 18 clone RP23-385B3, complete sequence / SJCHGC00865	flotillin-1
Contig5970_352	2.26558	1.66531	1.33439	0.98508	0.88255	0.602389	1.15375	0.678312	0.815688	0.784916	1.31148	1.36996	1.42678	Contig5970		Homo sapiens genomic DNA, chromosome 11q, clone:CTC-343F17, complete sequence	ribosomal protein s17
Contig4377_281	2.26419	0.49851	0.7109	1.43917	1.36678	0.840386	0.809315	1.27849	1.22469	1.21324	0.714799	0.789599	0.678824	Contig4377		Homo sapiens genomic DNA, chromosome 11 clone:CTD-3055E19, complete sequence / SJCHGC01513	sjchgc01513 protein [Schistosoma japonicum], similar to AAP06079 -hypothetical protein(Schistosoma japonicum)
Contig5420_1094	2.264	0.543494	0.677046	1.60115	0.822814	0.605528	0.810946	0.99274	0.759762	0.879306	1.19893	1.06224	0.967042	Contig5420		Oryza sativa (japonica cultivar-group) partial mRNA for putative casein kinase I / SJCHGC04567	casein kinasedelta
Contig251_643	2.26255	0.637719	1.53067	0.665313	0.629811	0.833087	3.45221	0.763629	0.77463	0.65475	3.67206	3.61548	3.35741	Contig251		Schmidtea mediterranea clone H.75.5d(T3) unknown mRNA sequence	tpa: endonuclease-reverse transcriptase
Contig6210_677	2.26085	1.27204	0.695436	0.381598	1.41688	0.631311	0.300066	1.26036	1.17302	1.16857	0.225245	0.192111	0.180389	Contig6210		S.japonicum SJ22 mRNA / SJCHGC00558	calcium-binding protein
Contig4487_803	2.25844	0.10602	1.12133	0.819578	1.1669	0.978163	0.337406	1.59194	1.09381	1.16395	0.199355	0.117302	0.08837	Contig4487		Homo sapiens chromosome 22 clone rp11-39n6 map 22q11, complete sequence / SJCHGC05354	sjchgc05354 protein [Schistosoma japonicum], hypothetical protein
Contig8673_1102	2.25681	0.678609	1.02744	0.47286	1.26093	0.703422	0.775305	1.11669	1.13963	1.1927	0.939764	0.90436	0.907647	Contig8673		Mouse DNA sequence from clone RP23-46O18 on chromosome X, completesequence / SJCHGC09428	speckle-type poz protein
Contig4335_542	2.25663	0.186989	1.3481	0.705465	0.613226	0.512633	1.1001	0.671539	0.564467	0.587855	1.35393	1.3222	1.21363	Contig4335		Homo sapiens chromosome 3 clone CTD-2013N24, complete sequence / SJCHGC04162	sec13-like 1
Contig6187_822	2.25651	2.47878	1.24994	0.0713771	0.231758	0.735984	0.562404	1.07257	1.17291	1.2247	0.364489	0.278666	0.246717	Contig6187		Mus musculus chromosome 2 clone RP23-39L19, complete sequence / SJCHGC05330	sjchgc05330 protein [Schistosoma japonicum], hypothetical protein containing siganl peptide
TC13128_244	2.25327	0.441054	1.00646	1.15602	0.658795	0.703307	1.11679	0.801297	0.856261	0.860659	1.06007	1.07269	1.00129	TC13128		similar to U2 small nuclear ribonucleoprotein B. [Human], partial (23%)	small nuclear ribonucleoprotein polypeptide b
Contig555_565	2.25177	1.77114	0.995176	0.439044	0.675324	0.885423	0.695448	1.17992	1.13528	1.27766	0.451022	0.526186	0.510903	Contig555		Human DNA sequence from clone RP11-531F24 on chromosome 10, complete sequence / SJCHGC02558	sjchgc02558 protein [Schistosoma japonicum], similar to CG32662-PA(Drosophila melanogaster)
Contig3428_31	2.25156	1.42928	1.14248	5.16014	1.47221	0.578308	0.880207	0.848652	0.768015	0.660038	0.888297	0.986683	1.06634	Contig3428		Homo sapiens BAC clone RP11-500G9 from 4, complete sequence / SJCHGC03630	fetal alzheimer antigen
Contig326_672	2.25143	0.345744	0.828703	1.0916	0.731328	0.703297	0.775372	1.22594	0.974274	0.972865	1.11788	0.930109	0.951249	Contig326		Mus musculus clone RP23-42E3, complete sequence / SJCHGC06382	sjchgc06382 protein [Schistosoma japonicum], similar to fucosyltransferase 8 (alpha (1,6) fucosyltransferase)(Bos taurus)
Contig8886_908	2.24903	0.683092	1.14261	1.10441	0.853509	0.690958	1.82246	0.765922	0.770975	0.676218	2.34226	2.34689	2.57864	Contig8886		Schistosoma japonicum clone ZZD1348 mRNA sequence / SJCHGC05984	pa2g4 protein
TC14515_793	2.24868	0.301083	1.43163	0.804162	0.5109	0.973473	0.563119	1.63335	1.50054	1.98818	0.588604	0.568635	0.564722	TC14515		weakly similar to Similar to hypothetical protein FLJ10761 {Homo sapiens}, partial (16%) / SJCHGC08985	ethanolamine kinase
Contig8682_2306	2.24744	0.629449	1.84961	2.7997	0.941794	0.667979	0.880455	1.04261	0.965751	0.960251	0.895937	0.97844	1.01639	Contig8682		Drosophila melanogaster AT29351 full insert cDNA / SJCHGC06109	round spermatid basic protein 1-like
Contig3203_327	2.24651	0.457188	0.799367	2.07523	0.861715	0.783153	0.98038	1.08013	1.01027	1.13131	0.939835	0.949644	0.950622	Contig3203		Staphylococcus aureus subsp. aureus Mu50 genomic DNA, complete sequence, section 6-9 / SJCHGC02355	sjchgc02355 protein [Schistosoma japonicum], similar to MTRR protein(Homo sapiens)
Contig5421_749	2.24644	0.444292	0.543573	2.53832	2.94785	0.657867	0.77424	1.07494	0.913598	0.922712	1.07082	0.835229	0.931028	Contig5421		Caenorhabditis briggsae cosmid CB046A04, complete sequence / SJCHGC02466	max interactor 1
Contig2595_112	2.24641	0.955236	0.541517	1.22587	0.362118	0.795999	0.441427	1.74305	1.44005	1.74444	0.382867	0.304941	0.335056	Contig2595		Oryza sativa (japonica cultivar-group) genomic DNA, chromosome 7, BAC clone:OSJNBa0060O17	---NA---
Contig7015_885	2.24545	1.07273	0.708834	0.461513	0.724523	0.928864	0.658764	1.50905	1.39332	1.51302	0.551252	0.519406	0.474287	Contig7015		Drosophila melanogaster chromosome 2R, section 59 of 74 of the completesequence / SJCHGC05591	sjchgc05591 protein [Schistosoma japonicum], similar to T22544->pir||T22544 hypothetical protein F53B6.1 - Caenorhabditis elegans
Contig8844_728	2.24528	0.788221	1.37171	1.10245	0.6263	0.678991	1.038	0.757069	0.850362	0.895007	1.20406	1.31436	1.29744	Contig8844		Schistosoma japonicum clone ZZZ456 mRNA sequence	ribosomal proteinx-linked
Contig2420_262	2.24513	1.94224	1.15028	1.64149	1.0043	0.579385	1.0192	0.760761	0.800874	0.85056	0.734693	1.00595	0.938194	Contig2420		Mus musculus chromosome 8 clone RP23-180B23, complete sequence / SJCHGC02961	sjchgc02961 protein [Schistosoma japonicum], similar to Hypothetical protein CBG21915(Caenorhabditis briggsae)
Contig3055_245	2.24504	0.677957	1.63469	2.22445	1.16541	0.690937	0.893627	0.970697	0.889908	0.973806	0.912816	0.893723	0.877157	Contig3055		Schmidtea mediterranea clone H.6.11f unknown mRNA sequence	---NA---
Contig3662_1048	2.24466	0.905181	1.10462	0.883456	0.727697	0.418357	1.00401	0.638361	0.500672	0.545479	1.18508	1.3099	1.36666	Contig3662		Mus musculus chromosome 5 clone mgs1-458e5 strain 129-SvJ, complete sequence / SJCHGC09398	eukaryotic translation initiation factor 43
Contig4290_641	2.24415	0.136924	1.18269	2.1747	1.10863	0.587006	0.91344	0.779074	0.640443	0.767889	1.05369	0.921656	0.914792	Contig4290		Xenopus laevis, similar to phosphorylase phosphatase, clone IMAGE:4683726, mRNA, partial cds / SJCHGC08059	protein phosphatase 2 (formerly 2a)regulatory subunit a (pr 65)alpha isoform
Contig1690_648	2.2432	0.444412	1.18062	3.04036	1.58121	0.60379	0.678496	1.12005	0.816401	1.17526	0.850934	0.651313	0.793637	Contig1690		Xenopus laevis mRNA similar to hypothetical protein FLJ11149 (cDNA clone MGC:52924 IMAGE:4889702), complete cds / SJCHGC04098	riboflavin kinase	GO:0004871 (signal transducer activity) GO:0015326 (cationic amino acid transmembrane transporter activity) GO:0022857 (transmembrane transporter activity) GO:0060089 (molecular transducer activity) GO:0005215 (transporter activity) GO:0022892 (substrate-
Contig5941_581	2.24091	2.74524	1.30716	1.86245	1.72903	0.643681	1.09133	0.735389	0.828779	0.780667	0.694257	0.975002	0.929688	Contig5941		Homo sapiens chromosome 8, clone CTD-2023J5, complete sequence / SJCHGC04208	sjchgc04208 protein [Schistosoma japonicum], hypothetical protein
Contig4906_173	2.23966	1.10552	15.6402	3.5697	1.13676	0.553339	0.905338	0.872842	0.7816	0.623498	0.484558	1.10559	0.902342	Contig4906		Schistosoma japonicum retrotransposon Gulliver clone M22A, partial sequence / SJCHGC02085	sjchgc02085 protein [Schistosoma japonicum], hypothetical protein, putative transmebrane protein
Contig4204_322	2.23965	3.7278	1.6145	2.43118	2.79353	0.593266	0.948601	0.773011	0.864207	0.864319	0.819024	1.05538	1.22717	Contig4204		Mus musculus chromosome UNK clone RP24-187E8, complete sequence / cytochrome c oxidase subunit III [Siphonodentalium lobatum]	---NA---
Contig7875_939	2.23842	1.91412	1.26986	0.861629	1.09251	0.441556	0.966095	0.52619	0.511557	0.599754	1.07413	1.06824	1.06726	Contig7875		Schistosoma japonicum clone ZZD123 mRNA sequence / SJCHGC02944	sjchgc02944 protein [Schistosoma japonicum], hypothetical protein
Contig8585_879	2.23839	1.38697	1.48428	0.718126	0.921879	0.731495	1.35764	0.633085	0.829202	0.814035	1.53153	1.53837	1.61227	Contig8585		Schistosoma japonicum clone ZZD1555 mRNA sequence	ribosomal protein l5
Contig7559_667	2.23806	1.5824	2.42523	1.62789	0.759369	0.712873	0.874897	1.07183	1.01038	1.08216	0.768992	0.799375	0.804952	Contig7559		Mus musculus chromosome 19 clone RP23-326J1, complete sequence / SJCHGC02540	sjchgc02540 protein [Schistosoma japonicum], hypothetical protein, putative transmebrane protein
Contig4667_642	2.23803	1.32307	1.28913	1.80862	0.935136	0.525609	1.00975	0.74643	0.730714	0.740114	0.891789	0.985137	1.01311	Contig4667		Schistosoma japonicum clone ZZZ405 mRNA sequence / SJCHGC06322	polyadenylate-binding protein
Contig4720_620	2.23713	1.02879	1.10283	2.99816	1.02363	0.677116	0.518051	1.0411	0.97645	1.10843	0.475147	0.456041	0.427746	Contig4720		Caenorhabditis elegans cosmid T28C12, complete sequence	loc500420 protein
Contig4803_257	2.23711	0.368514	1.37822	0.599822	0.629991	0.744569	0.934841	1.22059	0.933062	0.990945	1.02288	0.997175	0.994565	Contig4803		Mus musculus similar to hypothetical protein FLJ30791 [Homo sapiens] (LOC328270), mRNA / SJCHGC01309	zinc finger proteinisoform cra_a
Contig2795_335	2.2367	1.44371	1.53986	5.24945	1.34587	0.600268	0.925584	0.844262	0.753421	0.778788	0.993945	0.905338	0.899443	Contig2795		Homo sapiens chromosome 11, clone RP5-1173A5, complete sequence	---NA---
Contig7009_701	2.23623	0.531458	0.340252	1.48824	1.22688	0.725421	0.562488	1.41203	1.16391	1.32065	0.601165	0.528044	0.457721	Contig7009		Schistosoma mansoni phosphoserine phosphohydrolase-like proteintrans-spliced mRNA, complete cds / SJCHGC05238	phosphoglucomutase 1
Contig3200_695	2.23434	1.13281	0.705412	1.64725	0.838826	0.733809	0.879947	1.07537	1.06387	1.09188	0.862232	0.860357	0.866747	Contig3200		Campylobacter jejuni 81-176 virulence plasmid pVir, complete sequence / SJCHGC03197	sjchgc03197 protein [Schistosoma japonicum], hypothetical protein
Contig6716_659	2.2336	0.400379	0.940859	2.33545	0.895631	0.502764	1.0564	0.63192	0.584646	0.582182	1.08235	1.09325	1.14833	Contig6716		Mus musculus chromosome 18 clone RP23-276P11, complete sequence / SJCHGC05114	nuclear pore complex protein nup98
TC16984_891	2.23277	0.409481	1.21381	2.30377	1.72756	0.768045	1.31946	0.830716	0.762556	0.674554	0.82957	0.940681	0.91423	TC16984		weakly similar to LD26426p {Drosophila melanogaster}, partial (12%) / PRP39 pre-mRNA processing factor 39 homolog [Danio rerio]	prp39 pre-mrna processing factor 39 homolog
Contig8667_926	2.2326	0.428192	0.814898	1.02771	1.28861	0.850125	0.890928	1.37427	1.24984	1.41664	0.927507	0.900743	0.902247	Contig8667		Mouse DNA sequence from clone RP23-215O19 on chromosome 4, completesequence / SJCHGC06764	rho gdp dissociation inhibitoralpha
TC14975_523	2.23165	0.558144	1.08276	1.36102	0.874695	0.633186	0.974871	0.867359	0.848604	0.885754	1.06534	1.06813	1.00014	TC14975		weakly similar to Polr2c protein {Mus musculus}, partial (75%)	(dna directed) polypeptide c	GO:0003824 (catalytic activity) GO:0016772 (transferase activity, transferring phosphorus-containing groups) GO:0003674 (molecular_function) GO:0003899 (DNA-directed RNA polymerase activity) GO:0016779 (nucleotidyltransferase activity) GO:0003677 (DNA bin
Contig2592_944	2.22872	0.555066	0.957071	2.3817	0.875852	0.758701	0.826627	1.31903	1.08519	1.1664	0.830348	0.73401	0.802391	Contig2592		Homo sapiens chromosome 7 clone RP11-254L11, complete sequence / SJCHGC04435	sjchgc04435 protein [Schistosoma japonicum], hypothetical protein
Contig3721_437	2.2272	0.68021	0.907257	1.34383	0.733048	0.66233	1.48919	0.820073	0.817384	0.867337	1.57448	1.71412	1.75871	Contig3721		Rattus norvegicus similar to enhancer of zeste 2 isoform a; enhancer of zeste 2 (LOC362357), mRNA / SJCHGC03586	enhancer ofezh
Contig2806_484	2.22705	0.7176	1.06087	1.26468	0.571977	0.724668	0.776062	1.23821	1.13613	1.30306	0.644433	0.613295	0.679486	Contig2806		Oryza sativa chromosome 9 clone PAC0645D04, complete sequence	---NA---
TC14731_1002	2.22542	0.430363	0.822739	0.783433	0.436708	0.564959	0.684033	1.14509	0.946279	1.07687	1.08224	0.957426	0.982874	TC14731		similar to Rabggta protein {Mus musculus}, partial (18%) / SJCHGC05932	rabalpha subunit
Contig5533_554	2.22387	0.396695	1.50913	0.8247	0.599279	0.445041	1.2401	0.525403	0.518818	0.510713	1.32443	1.42446	1.4046	Contig5533		Oryza sativa (japonica cultivar-group) chromosome 10, section 73 of 77 ofthe complete sequence / SJCHGC09040	pur-alpha
Contig5254_592	2.22193	0.895313	1.14427	2.09043	0.944132	0.50967	1.01418	0.718591	0.690073	0.691526	1.0721	1.03409	1.21179	Contig5254		Botrytis cinerea strain T4 cDNA library under conditions of nitrogen deprivation / SJCHGC04986	#NAME?
Contig3131_323	2.22108	0.613633	1.21403	0.890216	0.786004	0.614844	1.00086	0.816044	0.762875	0.794516	1.01701	1.04568	1.15849	Contig3131		Homo sapiens chromosome 5 clone CTB-25P15, complete sequence	---NA---
Contig4367_584	2.2203	0.89228	1.53528	2.43932	1.51289	0.60546	0.929285	0.850459	0.893358	0.897683	0.821701	0.908511	0.933129	Contig4367		Homo sapiens BAC clone RP11-708O9 from 7, complete sequence / SJCHGC09073	sjchgc09073 protein [Schistosoma japonicum], hypothetical protein
Contig5594_605	2.2194	0.364224	0.689002	2.82383	1.51546	0.807182	0.54069	1.42964	0.985897	1.06484	0.680737	0.651276	0.585788	Contig5594		Mus musculus hypothetical gene supported by AK083595 (LOC328353),mRNA / SJCHGC05697	sjchgc05697 protein [Schistosoma japonicum], similar to ERIC1(Homo sapiens)
Contig4437_621	2.2168	1.08833	1.23402	1.40913	1.0781	0.652004	0.854018	0.93708	0.970808	1.07388	0.794256	0.880108	0.888902	Contig4437		Schistosoma japonicum clone ZZZ284 mRNA sequence / high mobility group B1 [Schistosoma japonicum]	high mobility group b1
Contig8018_1323	2.2147	0.349446	1.11591	2.58623	1.61358	0.585876	1.00343	0.730525	0.706382	0.723254	0.972887	1.06394	1.0025	Contig8018		Schistosoma japonicum clone ZZD112 mRNA sequence / SJCHGC09366	nuclear distribution gene c homolog
TC18426_634	2.21428	0.932955	0.765466	0.641954	1.07703	0.586974	0.949488	0.906293	0.743485	0.986126	1.14438	1.13936	1.18629	TC18426		weakly similar to serine-threonine kinase 38 like {Homo sapiens}, partial (33%) / SJCHGC04903	serine threonine kinase 38 like
Contig6100_857	2.21405	2.43888	1.41229	2.28131	1.23663	0.558591	0.559396	1.04582	0.962586	1.20968	0.555147	0.634067	0.641151	Contig6100		S.japonicum ESG-1 protein mRNA, complete cds / SJCHGC02960	reverse transcriptase
Contig1864_612	2.21277	2.38426	1.46305	0.779998	1.25593	0.721914	0.850986	0.711147	0.917984	0.962734	0.894999	0.925452	1.02792	Contig1864		Schistosoma mansoni eukaryotic translation initiation factor 2 alpha suref BUnit mRNA, complete cds / SJCHGC05710	eukaryotic translation initiation factorsubunit 1 alpha	GO:0003964 (RNA-directed DNA polymerase activity) GO:0016779 (nucleotidyltransferase activity) GO:0006139 (nucleobase, nucleoside, nucleotide and nucleic acid metabolic process) GO:0043283 (biopolymer metabolic process) GO:0043170 (macromolecule metabolic
Contig8136_793	2.21179	3.44659	1.1543	0.890303	1.46106	0.605966	0.854516	0.893945	0.998281	1.13997	0.90123	1.02525	1.1435	Contig8136		Schistosoma japonicum clone ZZZ201 mRNA sequence	sjchgc00241 protein [Schistosoma japonicum], similar to AAP05892-hypothetical protein(Schistosoma japonicum)
Contig3790_704	2.2108	3.24275	2.07692	2.47673	1.24884	0.613993	0.935532	0.817774	0.807547	0.81792	0.939071	1.02898	1.23956	Contig3790		Mouse DNA sequence from clone RP23-16P3 on chromosome 2, completesequence / SJCHGC05497	protein phosphataseregulatory subunit 10
Contig7796_161	2.21002	0.57135	0.844825	1.67691	0.96046	0.845251	0.507325	1.09738	0.929947	1.13169	0.411534	0.379463	0.409351	Contig7796		Schistosoma mansoni clone pSmPf5 SR2 subfamily B non-LTRretrotransposon within SR2 subfamily B non-LTRretrotransposon / SJCHGC00998	sjchgc00998 protein [Schistosoma japonicum], similar to CAG83840-unnamed protein product(Yarrowia lipolytica)
Contig3183_492	2.20782	1.10888	1.66675	1.64308	0.790405	0.619239	0.820874	0.834514	0.730254	0.877558	0.948088	0.908932	1.0544	Contig3183		Argopecten irradians isolate iolsaicl381ct421cn443 ribosomalprotein L14 mRNA, partial cds / SJCHGC03441	general transcription factorpolypeptidepartial
Contig8457_1851	2.2076	0.492453	0.877543	1.25068	0.710156	0.585692	1.13915	0.766904	0.733368	0.781337	1.01363	1.08698	1.06528	Contig8457		Homo sapiens 3 BAC RP11-420J11 (Roswell Park Cancer Institute Human BACLibrary) complete sequence / SJCHGC01511	tho complex 4
Contig6578_708	2.20732	1.01038	0.514206	0.364773	0.739438	1.34631	0.958157	1.89375	1.68611	1.95014	0.780863	0.714157	0.714834	Contig6578		Schistosoma mansoni glutathione S-transferase omega mRNA, complete cds / SJCHGC02299	glutathione s-transferase
Contig5587_575	2.20638	1.5093	1.34588	1.37432	1.09588	0.482012	0.447253	0.978467	0.892167	0.857473	0.440862	0.462088	0.385301	Contig5587		Mus musculus chromosome X clone rp23-9p22 strain C57BL-6J, complete sequence / SJCHGC06422	acyl-synthetase long-chain family member 5
Contig6597_644	2.20573	0.62264	1.11862	1.76827	1.48415	0.685543	0.607324	1.24672	0.913825	1.02831	0.613637	0.609243	0.619096	Contig6597		Oryza sativa chromosome 12, . BAC OJ1008_A01 of library Monsanto from chromosome 12 of cultivar Nipponbare of ssp. japonica of Oryza sativa (rice), complete sequence / SJCHGC04530	upf3 regulator of nonsense transcripts homolog a
Contig2086_205	2.20553	0.486985	3.65867	3.70332	0.886255	0.316684	0.794853	0.530947	0.515209	0.467883	1.24373	1.36845	1.19204	Contig2086		Arabidopsis thaliana genomic DNA, chromosome 5, P1 clone:MBK5	polybindingnuclear 1
Contig4394_618	2.20479	1.96213	1.70508	2.78384	1.34808	0.661632	0.820643	0.850099	1.00437	0.942534	0.87634	1.00297	1.11524	Contig4394		Homo sapiens 3 BAC RP11-211P13 (Roswell Park Cancer Institute Human BACLibrary) complete sequence / lysine 2,3-aminomutase [Methanosarcina acetivorans C2A]	---NA---
Contig8457_1704	2.20017	0.820696	0.93399	1.01323	0.835322	0.77114	1.08009	0.652622	0.754464	0.848349	0.92675	1.1011	1.17753	Contig8457		Homo sapiens 3 BAC RP11-420J11 (Roswell Park Cancer Institute Human BACLibrary) complete sequence / SJCHGC01511	tho complex 4
Contig6358_1221	2.19952	0.984926	1.32487	1.9787	1.07883	0.673323	0.982235	0.842352	0.842705	0.901013	0.89764	0.941086	1.0902	Contig6358		Gallus gallus tankyrase 2 mRNA, complete cds / SJCHGC04831	trf1-interacting ankyrin-related adp-ribose polymerase 2
Contig3256_402	2.19904	1.46032	1.40567	2.69111	1.09821	0.561779	0.980996	0.817367	0.756464	0.890428	0.896474	0.925519	1.05605	Contig3256		Ciona intestinalis cDNA, clone:cicl048m06, full insert sequence / SJCHGC03264	splicing factorsubunit 1
Contig5723_499	2.19874	1.07141	1.71715	0.848066	0.738199	0.510371	2.22222	0.496177	0.469109	0.372399	2.13155	2.80646	2.54905	Contig5723		Human DNA sequence from clone RP11-232K22 on chromosome 13 Contains STSs and GSSs, complete sequence / SJCHGC04700	staphylococcal nuclease domain containing 1
Contig7566_1038	2.19641	0.718725	1.6846	0.962187	1.44802	0.682441	0.436684	1.0794	0.895485	1.05002	0.248253	0.318697	0.300112	Contig7566		Human DNA sequence from clone RP11-442N24 on chromosome 1, completesequence / SJCHGC09592	peptidylglycine alpha-amidating monooxygenase
Contig8815_1538	2.19538	1.0897	0.56917	0.733391	0.760288	0.851747	1.02206	1.08803	1.03717	1.15012	0.837586	0.913933	0.970877	Contig8815		Caenorhabditis elegans cosmid C09H10, complete sequence / SJCHGC01665	nadh dehydrogenaseflavoprotein51kda
TC10548_2380	2.19462	0.678348	1.93411	2.65503	1.67315	0.574149	0.700333	1.12062	0.929587	1.12123	0.545245	0.598493	0.569917	TC10548		homologue to unnamed protein product {Homo sapiens}, partial (5%)	ankyrin repeat domain 11
TC8015_573	2.19407	0.35931	1.09378	1.16949	0.931897	0.531342	1.01635	0.695761	0.634054	0.618633	1.09589	1.1569	1.11598	TC8015		SJCHGC02473	isoform cra_b
Contig4650_698	2.1929	1.33143	0.662931	1.00916	0.927218	0.535174	1.29201	0.46773	0.405949	0.516144	1.06692	1.12798	1.38304	Contig4650		Homo sapiens chromosome 9 BAC RP11-5P15, complete sequence	---NA---
Contig2546_395	2.19233	1.04407	0.517323	0.971986	0.547424	0.598721	1.22005	1.01349	1.05373	0.959703	1.77199	2.43397	1.80595	Contig2546		Human DNA sequence from clone RP11-430K20 on chromosome 20. Contains the 5 end of the PLCB4 gene for phospholipase C beta 4, STSs, GSSs and a CpG island, complete sequence / SJCHGC02469	sjchgc02468 protein [Schistosoma japonicum], similar to MGC78913 protein(Xenopus laevis)
Contig5036_732	2.19072	0.67534	1.06019	2.34869	1.13228	0.619773	0.974979	0.804973	0.805035	0.943888	1.01324	1.08734	1.02798	Contig5036		Schistosoma mansoni trans-spliced mRNA, clone SL cDNA-10, complete cds / SJCHGC04290	golgi snap receptor complex member 2
Contig4914_870	2.18972	0.642619	1.08067	1.04365	0.75689	0.566596	1.18518	0.871658	0.680978	0.650686	2.42543	2.35116	2.48952	Contig4914		Schistosoma japonicum enolase mRNA, complete cds	enolase
Contig1503_13	2.18836	0.726211	1.55363	2.06844	1.59448	0.506052	0.796611	0.932958	0.686244	0.850444	0.957537	0.963276	1.07894	Contig1503		Vibrio parahaemolyticus DNA, chromosome 2, complete sequence, 6-6 / SJCHGC09601	sjchgc09601 protein [Schistosoma japonicum], similar to CAG02263-unnamed protein product(Tetraodon nigroviridis)	GO:0008233 (peptidase activity) GO:0008234 (cysteine-type peptidase activity) GO:0004197 (cysteine-type endopeptidase activity) GO:0004175 (endopeptidase activity) GO:0065009 (regulation of a molecular function) GO:0044260 (cellular macromolecule metaboli
Contig4731_558	2.18765	0.30628	1.36062	1.50707	1.25214	0.710189	0.616125	1.17901	0.939686	1.03636	0.685482	0.707199	0.64442	Contig4731		Arabidopsis thaliana clone 320 mRNA, complete sequence / SJCHGC02723	sjchgc02723 protein [Schistosoma japonicum], hypothetical protein
Contig3480_493	2.18719	0.611343	1.36894	4.1554	1.97372	0.754059	0.806809	1.2145	0.941192	1.05455	0.627039	0.68226	0.81718	Contig3480		Homo sapiens BAC clone RP11-341N18 from 2, complete sequence	---NA---
Contig6375_715	2.18644	0.945311	1.29292	1.32712	0.966153	0.695145	0.785889	0.983248	0.948567	0.941856	0.671582	0.676902	0.732033	Contig6375		Mus musculus chromosome 1 clone RP24-330P10, complete sequence / SJCHGC05279	nefa-interacting nuclear protein nip30
Contig7390_676	2.18592	0.806998	1.40188	0.498701	0.708963	0.570616	1.64932	0.613929	0.592662	0.647508	1.94233	2.09333	2.07869	Contig7390		Schistosoma japonicum clone ZZD1307 mRNA sequence	ribosomal protein l15
Contig5256_663	2.18283	0.725377	0.283305	0.73829	0.865015	0.839349	0.872121	1.69366	1.28401	1.29681	1.01064	0.949659	0.981356	Contig5256		Schistosoma mansoni ATPase inhibitor-like protein trans-splicedmRNA, complete cds / SJCHGC05960	component of oligomeric golgi complex 2
Contig1847_80	2.18276	1.55784	0.961581	2.22285	1.46257	0.530027	0.924049	0.81047	0.725308	0.801758	0.969965	1.06869	1.18321	Contig1847		Schistosoma japonicum clone ZZD1352 mRNA sequence	morc family cw-type zinc finger 2
Contig5251_765	2.18272	0.621773	1.0457	3.21924	1.06338	0.560106	1.04714	0.691342	0.631823	0.71162	0.968763	0.900459	1.03531	Contig5251		Oryza sativa chromosome 3 BAC OSJNBa0033P04 genomic sequence, complete sequence / SJCHGC04737	trna splicing endonuclease 54 homolog
Contig6232_1026	2.18218	0.730057	1.02261	1.40497	0.615109	0.50126	1.19225	0.676512	0.651356	0.577294	1.27101	1.22881	1.41113	Contig6232		Homo sapiens chromosome 5 clone RP11-152K4, complete sequence / SJCHGC00647	elongation protein 4 homolog
Contig3090_587	2.18107	0.56753	1.98805	1.90096	2.5339	0.911954	0.404169	1.01442	0.859458	1.01649	0.153994	0.109209	0.11471	Contig3090		Homo sapiens BAC clone RP11-401C13 from 2, complete sequence / SJCHGC09219	sjchgc09219 protein [Schistosoma japonicum], hypothetical protein
TC14390_416	2.18076	0.529901	1.87518	1.91528	1.49926	0.703261	0.718391	1.09544	0.999495	0.972277	0.820888	0.792846	0.754506	TC14390		weakly similar to unnamed protein product {Mus musculus}, partial (12%) / SJCHGC06329	taf9 rna polymerasetata box binding protein-associated32kda
Contig7844_392	2.18057	1.07045	1.2714	1.26774	0.983202	0.505529	0.977443	0.517574	0.608771	0.57515	1.12873	1.15094	1.21796	Contig7844		Homo sapiens chromosome 15 clone RP11-59H7 map 15q21.3, complete sequence / SJCHGC06655	ribosomal protein l18
TC16052_364	2.18033	15.4337	0.841371	0.45462	16.0974	0.814374	0.550387	1.25304	1.22507	1.76792	0.503484	0.895312	0.521674	TC16052		TERT gene [Plasmodium yoelii yoelii]	---NA---
Contig4536_681	2.17893	0.423499	0.803316	1.57092	1.2592	0.605388	1.01044	0.847957	0.643596	0.819562	0.959077	0.995616	0.973737	Contig4536		Homo sapiens 3 BAC RP11-629I15 (Roswell Park Cancer Institute Human BAC Library) complete sequence / SJCHGC03209	karyopherinbeta 1
Contig3177_489	2.17892	0.216667	1.0881	2.19121	0.706655	0.6129	1.00499	0.989848	0.78411	0.824245	1.05913	1.10569	0.985013	Contig3177		Mouse DNA sequence from clone RP23-117C5 on chromosome 13, completesequence / SJCHGC07992	heterogeneous nuclear ribonucleoprotein l
TC12585_201	2.17872	1.08349	0.793691	3.50889	1.64883	0.820292	0.924654	1.15821	1.05885	1.03741	0.863599	1.08132	0.960362	TC12585		similar to Similar to KIAA0433 protein {Homo sapiens}, partial (6%)	kiaa0377 splice
Contig2816_547	2.1787	1.38227	0.841396	0.832371	0.221713	0.6968	0.228141	1.61846	1.60763	1.70703	0.208008	0.166855	0.184289	Contig2816		Homo sapiens chromosome 8, clone RP11-44N12, complete sequence	---NA---
Contig8443_2894	2.17837	0.647253	2.08544	1.03336	2.09715	0.466483	0.94563	0.516321	0.493233	0.536133	1.07992	1.01205	0.987853	Contig8443		Homo sapiens mRNA; cDNA DKFZp564F212 (from clone DKFZp564F212) / SJCHGC06734	sodium potassium-dependent atpase beta-2 subunit
Contig7786_842	2.17811	0.863137	0.864144	8.192	1.46425	0.358411	1.07583	0.509957	0.503952	0.474563	1.7675	1.75309	2.01821	Contig7786		Homo sapiens BAC clone RP11-149A7 from 4, complete sequence	---NA---
Contig6628_532	2.17736	0.700682	1.03105	1.57072	1.02914	0.732043	0.710333	1.13966	1.08829	1.17395	0.553328	0.601745	0.644396	Contig6628		Clostridium acetoref BUtylicum ATCC824 section 155 of 356 of the complete genome / hypothetical protein BF1513 [Bacteroides fragilis YCH46]	---NA---
Contig4998_664	2.17679	0.547607	0.314529	1.95259	9.67619	0.840966	0.435953	1.12771	1.04495	1.01701	0.210325	0.175889	0.139984	Contig4998		Human DNA sequence from clone RP1-44L3 on chromosome 6, complete sequence / ENSANGP00000013966 [Anopheles gambiae str. PEST]	ef-hand calcium binding protein
Contig5389_656	2.17678	0.524865	0.822238	2.0407	1.13737	0.694032	0.929404	0.958668	0.940659	0.918134	0.976096	0.945167	1.00708	Contig5389		Homo sapiens BAC clone RP11-512G4 from 2, complete sequence / SJCHGC01029	pnn protein
Contig6234_748	2.17604	1.13555	0.982187	2.50356	1.00904	0.731833	0.920251	1.10887	1.08428	1.26	0.86716	0.961656	0.921741	Contig6234		Arabidopsis thaliana DNA chromosome 4, contig fragment No. 11 / SJCHGC02961	protein
Contig1393_49	2.17597	0.717875	1.18796	1.56952	1.81323	0.789391	0.818785	1.15406	0.945708	1.18329	0.951251	0.762132	0.783488	Contig1393		Euglena gracilis chloroplast complete genome / SJCHGC05041	pak1 interacting protein 1
TC7518_1148	2.17554	0.676862	1.06027	0.578189	0.578603	0.938774	0.649138	1.83018	1.50756	1.781	0.582527	0.523922	0.531796	TC7518		similar to SNaK1 {Schistosoma mansoni}, partial (41%) / Dri 27/ZnT4 [Rattus norvegicus] sp|O55174|ZNT4_RAT Zinc transporter 4 (ZnT-4) (Solute carrier family 30 member 4) (Dri 27 protein)	na+ k+ atpase alpha subunit
Contig4135_336	2.1749	1.10483	0.548798	1.40058	1.11928	0.817102	0.942124	1.13746	1.23214	1.23825	0.670711	0.861903	0.887598	Contig4135		Mus musculus chromosome 12 clone RP23-158P17, complete sequence / SJCHGC00893	sjchgc00893 protein [Schistosoma japonicum], similar to XP_393354-similar to CG7971-PC(Apis mellifera)
Contig3731_604	2.17415	0.977101	0.674332	0.375878	0.826599	0.712796	0.910143	0.907529	0.908797	1.09416	0.886202	0.962406	0.980104	Contig3731		Equus caballus clone CH241-268I16, complete sequence / SJCHGC07941	vacuolar protein sorting 25
TC11231_915	2.17369	0.211799	1.52692	1.29195	0.409902	0.409114	0.96423	0.502124	0.44281	0.49234	1.26983	1.26625	1.24026	TC11231		similar to solute carrier family 33 (acetyl-CoA transporter) member 1 {Mus musculus}, partial (7%) / SJCHGC08718	solute carrier family 33 (acetyl-transporter)member 1
Contig5207_276	2.17315	0.544048	1.66117	2.11339	0.565495	0.551929	1.0947	0.642459	0.7341	0.795006	1.00577	1.14011	1.22044	Contig5207		Homo sapiens chromosome 3 clone RP11-587M6, complete sequence / ENSANGP00000021124 [Anopheles gambiae str. PEST]	nmd3 homolog
Contig4227_885	2.17296	0.244335	0.760785	1.0954	0.61526	0.805723	0.801469	1.33493	0.963969	1.05537	1.09995	0.983664	0.906651	Contig4227		Homo sapiens 3 BAC RP11-237K10 (Roswell Park Cancer Institute HumanBAC Library) complete sequence / SJCHGC06382	fucosyltransferase 8
Contig3203_228	2.16971	0.40956	0.776286	2.12941	0.992098	0.687451	0.906996	1.00727	0.924489	0.978355	0.884783	0.903411	0.926169	Contig3203		Staphylococcus aureus subsp. aureus Mu50 genomic DNA, complete sequence, section 6-9 / SJCHGC02355	sjchgc02355 protein [Schistosoma japonicum], similar to MTRR protein(Homo sapiens)
TC18289_219	2.16602	0.468651	0.832264	0.88477	1.41216	0.891244	0.598562	1.09125	1.10953	1.18364	0.437716	0.382626	0.338305	TC18289			---NA---
Contig71_417	2.16482	3.47685	1.54905	1.46793	1.34948	0.600233	0.524459	1.02594	0.914629	1.05886	0.424553	0.458112	0.455971	Contig71		Human DNA sequence from clone RP11-282M24 on chromosome 13 Contains STSs and GSSs, complete sequence / SJCHGC02953	sjchgc02953 protein [Schistosoma japonicum], hypothetical protein
TC12163_328	2.16428	0.223466	1.1665	1.43564	1.13709	0.766887	1.09284	0.86974	0.760368	0.877372	0.936817	0.941344	0.962753	TC12163		similar to CG3152-PA {Drosophila melanogaster}, partial (7%)	tnf receptor-associated protein 1
Contig8383_1227	2.1631	0.58045	1.20174	0.986765	0.634061	0.708268	1.63384	0.820186	0.795037	0.772888	1.93058	2.13637	2.16608	Contig8383		Schistosoma japonicum clone ZZZ295 mRNA sequence / SJCHGC06163	aspartate aminotransferase
TC15630_317	2.16154	0.363161	1.93148	2.68986	0.665114	0.621959	1.64282	0.75762	0.691839	0.652153	1.40492	1.62493	1.61134	TC15630		Conserved unknown protein with similarity to putitive RNA-binding proteins [Oryza sativa (japonica cultivar-group)] gb|AAP53549.1|	apum23 (arabidopsis pumilio 23) rna binding
Contig8237_1086	2.16148	0.834943	0.821764	1.10793	1.02485	0.664507	0.948988	0.854744	0.878301	0.890791	1.04254	1.04634	1.09249	Contig8237		Carex firma tRNA-Thr, partial sequence; trnT-trnL intergenic spacer, tRNA-Leu, and trnL-trnF intergenic spacer, complete sequence; and tRNA-Phe, partial sequence; chloroplast genes for chloroplast products / SJCHGC06005	mapk activating protein
TC14836_729	2.16045	0.292144	0.875206	0.620056	0.769808	0.737903	0.948743	1.30583	0.963288	1.0165	1.13399	0.980453	0.992224	TC14836		similar to unnamed protein product {Mus musculus}, partial (13%) / SJCHGC04863	tbc1 domainmember 22b
Contig6356_1024	2.15766	0.329764	1.58712	3.78601	1.75542	0.767048	0.837572	0.901326	0.816894	0.839796	0.986323	0.932096	0.856336	Contig6356		Schistosoma japonicum clone ZZD327 mRNA sequence	microspherule protein 1
Contig4621_744	2.1569	0.501502	0.36191	0.645475	1.30093	1.57342	0.941892	2.6657	2.34185	2.85919	0.75598	0.831065	0.776458	Contig4621		Schistosoma japonicum clone ZZD1189 mRNA sequence / SJCHGC00951	sjchgc00951 protein [Schistosoma japonicum], hypothetical protein containing Heat shock protein DnaJ, N-terminal domaincontaining Heat shock protein DnaJ, N-terminal domain
Contig4173_683	2.15538	0.291039	1.61473	0.99045	2.02056	0.768909	0.653488	1.17732	0.921239	1.21414	0.611733	0.474653	0.526941	Contig4173		Saccharomyces pastorianus SWI4 gene, partial cds / SJCHGC03684	sjchgc03684 protein [Schistosoma japonicum], similar to immediate-early protein(Serinus canaria)
Contig8759_2459	2.15474	0.181189	0.571777	1.77812	0.827466	0.743974	0.965515	1.1595	0.910612	1.1589	0.925623	0.819812	0.859977	Contig8759		Schistosoma japonicum clone ZZD1015 mRNA sequence / SJCHGC09429	elongation factor-2 kinase
Contig6735_874	2.15453	0.883885	1.20469	0.534839	0.476222	0.563293	1.04887	0.790327	0.768675	0.822731	1.39687	1.298	1.58891	Contig6735		Schistosoma japonicum clone ZZD1118 mRNA sequence	thioredoxin domain containing 11
Contig1745_17	2.15437	1.02552	0.908346	3.11103	1.60371	0.694493	0.626576	1.1012	0.942109	1.03502	0.485971	0.469999	0.424156	Contig1745		Homo sapiens chromosome 1 clone RP5-1033H14, complete sequence / hypothetical protein DEHA0C12749g [Debaryomyces hansenii CBS767]	---NA---
Contig555_605	2.15433	1.64025	0.883919	0.423328	0.477577	0.687121	0.773977	1.24712	1.17368	1.37362	0.477796	0.530447	0.517517	Contig555		Human DNA sequence from clone RP11-531F24 on chromosome 10, complete sequence / SJCHGC02558	sjchgc02558 protein [Schistosoma japonicum], similar to CG32662-PA(Drosophila melanogaster)
Contig5389_730	2.15379	0.502716	0.979663	1.97131	1.14712	0.554573	0.87359	0.765703	0.761041	0.88501	0.943614	1.03066	1.02989	Contig5389		Homo sapiens BAC clone RP11-512G4 from 2, complete sequence / SJCHGC01029	pnn protein
Contig2770_701	2.15378	1.35504	1.24956	2.30249	1.10075	0.640684	0.438256	0.948321	0.909962	1.05207	0.350441	0.332018	0.344273	Contig2770		Homo sapiens chromosome 3 clone RP11-202A21 map 3p, complete sequence / amine oxidase (flavin-containing) [Theileria annulata]	---NA---
TC11536_729	2.15331	0.455451	1.24898	1.72383	1.00734	0.573761	0.894611	0.88617	0.832093	0.941661	0.947091	1.01751	1.01869	TC11536		weakly similar to Similar to DnaJ (Hsp40) homolog subfamily A member 3 {Danio rerio}, partial (43%) / Dnaja3a protein [Danio rerio] ref|NP_958470.1|	chaperone protein dnaj
Contig2404_484	2.1533	0.763867	0.431707	0.617746	0.620507	1.58724	0.979326	2.34957	1.84017	2.49139	0.548166	0.427519	0.432456	Contig2404		Caenorhabditis elegans cosmid T19H5, complete sequence / SJCHGC03894	sperm associated antigen 6
Contig4667_682	2.15064	1.04273	1.25926	1.85704	0.754716	0.566745	1.09322	0.896911	0.77374	0.876489	0.953442	1.01717	1.04469	Contig4667		Schistosoma japonicum clone ZZZ405 mRNA sequence / SJCHGC06322	polyadenylate-binding protein
TC14946_183	2.14952	1.39344	0.802086	0.797018	0.597232	0.799617	0.769011	1.11503	1.05404	1.34313	0.844947	0.943042	0.927819	TC14946			---NA---
Contig8126_1871	2.14937	0.868586	1.22644	0.811375	0.752094	0.596239	1.08846	0.798612	0.697647	0.759643	1.28241	1.33238	1.5532	Contig8126		Human DNA sequence from clone RP3-455E7 on chromosome 6. Contains a pseudogene similar to mouse serine-threonine protein kinase MAK-V, STSs and GSSs, complete sequence / SJCHGC07049	high density lipoproteinbinding protein
Contig4612_682	2.14798	0.612635	1.52486	1.41086	0.813952	0.715417	0.974793	1.03779	0.973588	1.00026	0.846461	1.01328	0.942153	Contig4612		Homo sapiens chromosome 8, clone CTD-2326I15, complete sequence / SJCHGC03732	sjchgc03732 protein [Schistosoma japonicum], hypothetical protein
Contig4656_608	2.14789	0.490454	1.31272	2.17458	1.33919	0.539034	0.872056	0.83641	0.685298	0.750221	1.04971	0.883231	0.961022	Contig4656		Caenorhabditis elegans cosmid C14C11, complete sequence / SJCHGC03920	cg12099-isoform b
TC13948_4354	2.14731	0.580837	1.74882	2.93394	1.44717	0.504919	0.722101	0.869579	0.672807	0.754301	0.998504	0.933319	0.984377	TC13948		receptor tyrosine kinase {Schistosoma mansoni}, partial (92%)	-
Contig6410_1550	2.1473	0.903798	0.795957	1.93677	0.971624	0.813366	0.612424	1.22873	1.16038	1.25236	0.41334	0.353333	0.414845	Contig6410		M.musculus Psp gene for parotid secretory protein / SJCHGC02418	sjchgc02418 protein [Schistosoma japonicum], similar to XP_294997-hypothetical protein XP_294997(Homo sapiens)
Contig5704_1140	2.14505	4.42944	2.47226	11.136	1.52159	0.470547	0.723243	0.82873	0.751238	0.814356	0.990991	0.938966	1.04631	Contig5704		Schistosoma japonicum retrotransposon Gulliver clone M16A, completesequence	---NA---
Contig206_738	2.14395	0.378191	0.84963	1.338	0.437967	0.5911	1.40879	0.779648	0.735041	0.812897	1.56156	1.6552	1.66278	Contig206		Homo sapiens BAC clone RP11-223C24 from 4, complete sequence / SJCHGC00647	pax neighbour protein
Contig5698_640	2.14298	1.21121	0.791441	2.86653	1.00088	0.641011	0.980178	0.760746	0.826384	0.848617	0.977281	1.04162	0.966167	Contig5698		Homo sapiens BAC clone RP11-22N19 from 7, complete sequence / SJCHGC03722	chromosome 16 open reading frame 33
Contig6159_1205	2.14156	0.486578	1.10973	2.16578	1.50018	0.550399	0.467412	0.986881	0.964998	0.987806	0.38772	0.389381	0.369907	Contig6159		Schistosoma japonicum clone ZZD1189 mRNA sequence / SJCHGC05025	chromosome 9 open reading frame 32
Contig5791_474	2.14147	3.16883	0.602401	0.659834	0.768056	0.87403	1.1428	1.06761	0.960445	1.02844	0.957887	0.718581	0.54683	Contig5791		Schistosoma japonicum CAI-2 protein mRNA, complete cds / SJCHGC04605	---NA---
Contig5789_671	2.14083	0.238035	1.88158	1.1402	1.13993	0.729833	0.999136	1.00952	0.81212	0.880638	1.007	0.96616	0.95394	Contig5789		Mus musculus similar to inositol 1,4,5-triphosphate receptor 1;InsP3R type I; Purkinje cell protein 1; opisthotonus [Musmusculus] (LOC330396), mRNA / SJCHGC04170	dihydrolipoamide s-succinyltransferase (e2 component of 2-oxo-glutarate complex)
TC10547_559	2.14076	0.439153	0.882836	0.520958	0.77642	0.679816	1.68589	0.625411	0.600334	0.725579	1.99001	2.02701	1.80864	TC10547		homologue to ribosomal protein S8 {Schistosoma japonicum}, complete / SJCHGC01952	ribosomal protein s8
Contig6520_745	2.14051	0.22036	0.820116	0.899691	1.11411	0.750576	0.828781	1.39145	1.05794	1.00494	1.115	0.941582	0.938314	Contig6520		Zebrafish DNA sequence from clone DKEY-113M9, complete sequence / SJCHGC05436	bhlhzip transcription factor bigmax gamma isoform 1
Contig4173_636	2.13976	0.34676	1.55023	0.996821	1.94772	0.750948	0.63842	1.14055	0.941591	1.12675	0.568098	0.450235	0.479629	Contig4173		Saccharomyces pastorianus SWI4 gene, partial cds / SJCHGC03684	sjchgc03684 protein [Schistosoma japonicum], similar to immediate-early protein(Serinus canaria)
Contig5948_603	2.13894	0.648712	1.07311	0.992856	1.04175	0.614422	1.03412	0.75804	0.774528	0.865957	1.04801	1.0732	1.05802	Contig5948		Homo sapiens chromosome 10 clone RP11-150D20, complete sequence / SJCHGC01298	sjchgc01298 protein [Schistosoma japonicum], hypothetical protein
TC18277_405	2.1389	0.655658	1.41381	2.14089	1.23401	0.707975	0.841576	0.936583	0.905599	1.00012	0.913034	0.874193	0.964219	TC18277		SJCHGC08018	sjchgc08018 protein [Schistosoma japonicum], hypothetical protein
Contig3461_594	2.13877	0.230245	1.42507	1.61827	0.681254	0.637655	0.377463	1.04395	1.05382	1.18367	0.312782	0.260176	0.210325	Contig3461		Bombyx mori bmtub4 gene for beta-turef BUlin, complete cds	beta-tubulin isotype 1
Contig4889_800	2.13826	1.28899	0.998242	0.553053	1.39251	0.848752	0.60519	1.07077	0.953815	1.11179	0.279343	0.242365	0.233229	Contig4889		Mouse DNA sequence from clone RP23-329L1 on chromosome 11, complete sequence / SJCHGC04615	aminopeptidase n
Contig7820_832	2.13797	0.52865	1.19017	1.01633	0.782104	0.539783	0.851147	0.910347	0.888466	0.922975	1.03945	1.07169	1.09474	Contig7820		Schistosoma japonicum clone ZZD446 mRNA sequence / SJCHGC01051	ubiquitin-conjugating enzyme e2r 2
Contig1930_441	2.13739	1.69724	0.963593	1.43417	0.493548	0.618373	0.644643	1.02213	0.983178	1.18088	0.7135	0.683292	0.750483	Contig1930		Schistosoma haematobium acetylcholinesterase gene, complete cds / SJCHGC03074	sjchgc03074 protein [Schistosoma japonicum], hypothetical protein, putative transmebrane protein
Contig2639_392	2.13738	0.852735	1.53527	4.85506	1.38471	0.719641	0.936405	0.974453	0.930781	1.00745	0.848769	1.06953	0.810626	Contig2639		Arabidopsis thaliana T-DNA flanking sequence, left border, clone 186G08	---NA---
Contig5701_690	2.13625	0.371746	0.4435	1.20054	0.693902	0.817999	1.14522	1.02256	0.909196	0.91051	1.016	0.96836	0.885334	Contig5701		Genomic Sequence for Medicago truncatula, clone 8D15, complete sequence / SJCHGC01213	sjchgc01213 protein [Schistosoma japonicum], similar to imprinted and ancient(Mus musculus)
TC13642_1249	2.13611	0.894002	1.01379	2.93241	0.804383	0.497894	1.07545	0.625917	0.659845	0.861462	1.03513	1.09323	1.06825	TC13642		weakly similar to splicing factor arginine-serine-rich 12 {Homo sapiens}, partial (11%) / SJCHGC09191	splicingarginine serine-richisoform cra_b
Contig3131_363	2.13548	0.621308	1.25831	0.888071	0.822548	0.599833	1.04743	0.80959	0.731997	0.816179	1.03585	1.10159	1.18762	Contig3131		Homo sapiens chromosome 5 clone CTB-25P15, complete sequence	---NA---
Contig4590_628	2.13429	0.512947	1.27059	2.35393	1.41291	0.598702	0.940741	0.830019	0.820465	0.846953	0.948642	0.953206	0.956751	Contig4590		Rattus norvegicus 1 BAC CH230-19C12 (Childrens Hospital Oakland ResearchInstitute) complete sequence	phosphatidylinositolclass c
TC14844_569	2.13402	0.529676	0.859554	1.43315	5.77046	0.647069	0.445107	0.982782	1.0085	0.945829	0.369451	0.364903	0.37086	TC14844		SJCHGC08086	sjchgc08086 protein [Schistosoma japonicum], hypothetical protein
Contig5451_767	2.13398	0.159418	0.680834	1.42011	0.921324	0.651478	0.950304	1.09208	0.94094	0.946788	1.06074	1.08293	0.981323	Contig5451		Wolbachia endosymbiont of Brugia malayi clone 03K15 sequence / SJCHGC02682	ubiquitin specific protease 14
Contig3638_588	2.13381	0.41867	1.25697	1.85383	0.81765	0.667294	0.991625	0.914993	0.865694	0.952644	1.02383	1.00231	0.966868	Contig3638		Schistosoma mansoni G protein beta suref BUnit-like proteintrans-spliced mRNA, complete cds / SJCHGC05501	exosome component 3
Contig5043_253	2.1338	1.7333	1.80481	1.41201	0.457873	0.33441	1.02799	0.315235	0.339843	0.322341	1.05613	1.13776	1.37671	Contig5043		Homo sapiens 3 BAC RP11-269P9 (Roswell Park Cancer Institute Human BAC Library) complete sequence	---NA---
TC17605_973	2.13283	0.615042	1.1981	1.02197	0.643163	0.638602	1.10116	0.794773	0.760787	0.908655	1.02573	1.13069	1.14118	TC17605		similar to Glutathione synthetase (EC 6.3.2.3) (Glutathione synthase) (GSH synthetase) (GSH-S). [Bakers yeast], partial (8%) / SJCHGC05152	glutathione synthetase
Contig6410_1590	2.13247	0.869134	0.844062	1.93597	1.00403	0.789786	0.592719	1.20895	1.05076	1.35871	0.366599	0.357333	0.38574	Contig6410		M.musculus Psp gene for parotid secretory protein / SJCHGC02418	sjchgc02418 protein [Schistosoma japonicum], similar to XP_294997-hypothetical protein XP_294997(Homo sapiens)
TC11826_479	2.13193	0.285806	0.865572	1.46466	0.927886	0.709258	0.786119	1.1957	1.02287	1.33595	0.793158	0.739085	0.695603	TC11826		similar to similar to GenBank Accession Number AY070592 RE69393p in Drosophila melanogaster, partial (76%)	ring finger protein 146
Contig7576_179	2.13152	0.607316	1.06559	0.493014	0.476772	0.721127	0.772902	1.23023	1.03852	1.15809	1.04418	1.0412	1.00698	Contig7576		Mus musculus chromosome 18 clone RP23-385B3, complete sequence / SJCHGC00865	flotillin-1
Contig7559_721	2.13025	1.65969	2.16375	1.54647	0.778673	0.718205	0.825467	1.00084	1.00008	1.0332	0.753125	0.801547	0.801989	Contig7559		Mus musculus chromosome 19 clone RP23-326J1, complete sequence / SJCHGC02540	sjchgc02540 protein [Schistosoma japonicum], hypothetical protein, putative transmebrane protein
Contig965_402	2.12911	1.84396	1.32833	2.41276	1.91338	0.505179	0.815227	0.760064	0.797914	0.853041	0.919157	0.920613	0.937855	Contig965		Homo sapiens chromosome 1 clone RP11-105I12, complete sequence / SJCHGC03336	sjchgc03336 protein [Schistosoma japonicum], hypothetical protein
Contig3346_46	2.12886	0.589724	1.23241	1.45374	0.697753	0.649652	1.01517	0.861005	0.771007	0.827331	0.939569	0.940063	0.953716	Contig3346		Homo sapiens chromosome 19 clone CTB-55O6, complete sequence	cdna sequenceisoform cra_a
Contig4202_509	2.12778	0.759401	0.946446	1.84419	1.31451	0.740973	0.877446	1.13711	0.876161	0.815002	1.01835	1.02064	0.941264	Contig4202		Mouse DNA sequence from clone RP23-335P15 on chromosome 2, complete sequence	echinoderm microtubule associated protein like 1
Contig4543_615	2.12751	0.175554	1.37235	1.53989	1.09171	0.578935	0.817673	0.812533	0.660644	0.859093	0.99601	0.880457	0.881628	Contig4543		Mus musculus chromosome 2 clone RP23-410D16, complete sequence / SJCHGC02596	wd repeats and sof domain containing 1
Contig5104_330	2.12704	0.710577	0.711249	0.782333	0.825882	0.999411	1.04188	1.37354	1.33351	1.64438	0.939436	0.868434	0.882488	Contig5104		Schmidtea mediterranea clone H.6.11f unknown mRNA sequence / SJCHGC01647	loc496139 protein
Contig7916_1216	2.12656	2.32275	1.2869	0.828392	3.42956	0.577366	1.0109	0.632347	0.787635	1.00418	0.801004	0.764147	0.906521	Contig7916		Schistosoma japonicum calreticulin mRNA, complete cds	calreticulin
Contig7225_1154	2.12534	5.37112	2.26368	0.6663	0.923855	0.620527	0.884033	1.44862	1.29554	1.42403	0.83143	0.981754	1.02036	Contig7225		Thellungiella halophila lipid transfer protein 4-like protein mRNA,complete cds	---NA---
Contig1629_636	2.12528	0.236686	1.09189	1.93999	0.904025	0.677116	0.861082	1.03397	0.880621	1.01903	0.998468	0.987365	0.897307	Contig1629		Plasmodium falciparum strain 3D7, chromosome 9; segment 4-5 / SJCHGC03853	histone deacetylase 3	GO:0003735 (structural constituent of ribosome) GO:0005198 (structural molecule activity) GO:0003723 (RNA binding) GO:0009059 (macromolecule biosynthetic process) GO:0006412 (translation) GO:0044249 (cellular biosynthetic process) GO:0009058 (biosynthetic
Contig3568_546	2.12517	0.452748	1.3764	1.70558	3.05191	0.761298	0.901517	1.11065	0.830871	0.830183	0.942528	0.902013	0.846326	Contig3568		Homo sapiens PAC clone RP4-696N1 from 7, complete sequence / SJCHGC06433	sjchgc06433 protein [Schistosoma japonicum], similar to heat shock protein 86 family protein(Plasmodium falciparum 3D7)
Contig82_280	2.12416	0.952259	0.771545	0.149568	0.735585	0.650513	1.33846	0.848907	0.797513	0.96627	1.47108	1.40525	1.23961	Contig82		Zebrafish DNA sequence from clone CH211-13K16, complete sequence / SJCHGC02877	sjchgc02877 protein [Schistosoma japonicum], similar to NP_510300-nervous system antigen like (35.7 kD) (XO384)(Caenorhabditis elegans)
Contig7480_831	2.12223	0.755437	0.593351	1.241	0.971058	0.934251	0.742806	1.2547	1.19476	1.27469	0.688205	0.64706	0.699546	Contig7480		Homo sapiens X BAC RP11-325D5 (Roswell Park Cancer Institute Human BAC Library) complete sequence / ORF10, contains 7 trans membrane regions, putative; weakly homologous to Reclinomonas americana SecY (AF007261) [Physarum polycephalum]	---NA---
Contig8655_1118	2.12145	1.14506	0.315127	0.304077	0.783223	0.882815	0.872403	1.33781	1.31013	1.39921	0.771078	0.831734	0.758997	Contig8655		Homo sapiens BAC clone RP11-125O18 from 4, complete sequence	receptor accessory protein 6
TC16274_293	2.12074	0.487242	1.20322	3.52485	1.17055	0.593289	0.814086	0.935176	0.866438	0.847295	1.00189	0.954527	0.976198	TC16274			---NA---
Contig8234_1334	2.12062	0.697551	1.53353	0.851673	0.623489	0.651158	1.8979	0.768749	0.792046	0.758531	2.0841	2.23231	2.2954	Contig8234		Zea mays PCO125156 mRNA sequence / SJCHGC01561	dyskeratosis congenitadyskerin
TC7464_381	2.11886	1.22924	1.25678	0.898999	0.718079	0.567994	1.62065	0.632971	0.690721	0.74699	1.98887	2.27898	2.41313	TC7464		homologue to similar to GenBank Accession Number AF400197 ribosomal protein L35A in Spodoptera frugiperda, complete	ribosomal protein l35a
Contig3428_331	2.1182	1.43623	1.27874	4.70661	1.12303	0.666258	0.972005	0.830808	0.798892	0.851024	0.930408	0.946784	1.07642	Contig3428		Homo sapiens BAC clone RP11-500G9 from 4, complete sequence / SJCHGC03630	fetal alzheimer antigen
Contig5559_705	2.11594	1.7322	1.9629	0.391737	1.62704	0.673085	0.617749	1.01094	0.990003	1.02325	0.401468	0.468125	0.470624	Contig5559		Arabidopsis thaliana genomic DNA, chromosome 5, P1 clone:MBB18 / SJCHGC06447	sjchgc06447 protein [Schistosoma japonicum], hypothetical protein
Contig4671_722	2.11308	0.334726	0.69839	1.06595	1.3767	0.71905	0.790512	1.24643	1.11255	1.25176	0.872401	0.886959	0.802796	Contig4671		Mouse DNA sequence from clone RP23-13H18 on chromosome 4, complete sequence / SJCHGC06764	rho gdp dissociation inhibitoralpha
Contig4889_840	2.11307	1.30201	1.10149	0.57819	1.53528	0.750626	0.530224	1.0296	0.872587	1.07472	0.201635	0.21724	0.203772	Contig4889		Mouse DNA sequence from clone RP23-329L1 on chromosome 11, complete sequence / SJCHGC04615	aminopeptidase n
Contig2130_340	2.11297	0.829009	0.988166	0.93712	1.01657	0.513809	1.10747	0.493658	0.571369	0.624327	1.00102	1.22264	1.28804	Contig2130		Mus musculus chromosome 16 clone RP24-444F2, complete sequence / sphingosine-1-phosphate phosphatase 1 [Xenopus tropicalis]	mitochondrial import inner membrane translocase subunit tim9
Contig2841_351	2.11291	0.890916	0.619131	1.61079	4.0753	0.897883	0.475832	1.2472	1.15123	1.20015	0.252211	0.248926	0.227498	Contig2841		Human PAC clone CTA-212D3, complete sequence	inhibitor of dna binding 1
Contig3365_71	2.11112	0.741234	1.13466	0.861864	0.675922	0.675434	1.0916	0.837529	0.825868	0.985519	0.949647	1.08844	1.12604	Contig3365		Homo sapiens chromosome 5 clone RP11-27P9, complete sequence	---NA---
Contig4177_720	2.10965	0.308237	1.11613	1.70565	0.796036	0.566664	0.928525	0.967925	0.797234	0.865103	1.00079	1.08857	1.00024	Contig4177		Drosophila melanogaster RH15778 full length cDNA / SJCHGC03724	rae1 rna export 1 homolog
Contig2764_1	2.10949	0.362244	1.09785	1.48313	1.03358	0.641898	0.965321	0.835772	0.818814	0.87031	0.999446	1.03321	0.979686	Contig2764		Drosophila melanogaster chromosome 3R, section 41 of 118 of the complete sequence / SJCHGC09486	sjchgc09486 proteinRNA polymerase II 140 kDa subunit [Schistosoma japonicum]
Contig3090_338	2.10847	0.560735	1.91724	1.75126	2.25803	0.907839	0.520745	1.10235	0.946006	1.14268	0.181163	0.135537	0.143612	Contig3090		Homo sapiens BAC clone RP11-401C13 from 2, complete sequence / SJCHGC09219	sjchgc09219 protein [Schistosoma japonicum], hypothetical protein
Contig6159_1162	2.10558	0.471472	1.09424	2.05892	1.54753	0.602024	0.471975	0.99737	1.04021	1.05234	0.393651	0.410186	0.381223	Contig6159		Schistosoma japonicum clone ZZD1189 mRNA sequence / SJCHGC05025	chromosome 9 open reading frame 32
Contig7167_499	2.10558	0.585542	0.765052	2.8172	0.757722	0.673484	0.633823	1.33721	1.06942	1.14295	0.659894	0.638825	0.559482	Contig7167		Limulus polyphemus syntaxin 1C mRNA, complete cds / Hypothetical protein T26C11.2 [Caenorhabditis elegans]	syntaxin 1 homolog
Contig2257_374	2.1048	0.983807	0.476492	1.28563	1.69128	0.67543	0.657641	1.07196	0.936792	1.34141	0.500183	0.606469	0.679961	Contig2257		Homo sapiens genomic DNA, chromosome 11 clone:RP11-121L10, completesequence / SJCHGC07015	sjchgc07015 protein [Schistosoma japonicum], similar to Hypothetical protein CBG05930(Caenorhabditis briggsae)
Contig5978_373	2.10454	0.58208	0.894393	2.15985	2.89008	0.620948	0.586141	1.28307	0.939735	1.01305	0.608281	0.480072	0.415671	Contig5978		Mus musculus testase 4 mRNA, complete cds / SJCHGC05214	sjchgc05214 protein [Schistosoma japonicum], hypothetical protein
Contig5078_289	2.10418	0.600914	1.19235	1.5106	0.806276	0.541338	0.979103	0.744289	0.774774	0.808349	0.986757	1.0206	1.0672	Contig5078		Homo sapiens chromosome 16 clone RP11-461A8, complete sequence / hypothetical protein PF14_0110 [Plasmodium falciparum 3D7]	---NA---
Contig4599_604	2.10344	0.831731	1.17612	0.696261	0.495813	0.82446	0.975659	1.19344	1.22926	1.37874	0.886651	0.937457	0.946879	Contig4599		Homo sapiens chromosome 15 clone CTD-2644F13 map 15q21.3, completesequence / SJCHGC09363	ergic and golgi 3
Contig7617_1102	2.10249	0.418261	1.02408	1.74084	1.29339	0.66062	0.873622	0.848613	0.931026	0.932881	0.990956	0.986225	0.974246	Contig7617		Schistosoma japonicum clone ZZD521 mRNA sequence / SJCHGC05646	chromosome 3 open reading frame 19
TC9328_301	2.10247	0.735344	1.38892	2.34126	1.11054	0.589741	1.01304	0.747656	0.756918	0.836963	0.973929	0.909518	1.0544	TC9328		SJCHGC09619	sjchgc09619 protein [Schistosoma japonicum], similar to CG9696-PA(Drosophila melanogaster)
Contig4227_812	2.10176	0.228481	0.642344	1.10055	0.522537	0.807768	0.771363	1.24215	0.959951	1.03517	1.1206	1.0455	0.937474	Contig4227		Homo sapiens 3 BAC RP11-237K10 (Roswell Park Cancer Institute HumanBAC Library) complete sequence / SJCHGC06382	fucosyltransferase 8
Contig7768_1142	2.10009	4.82694	1.51265	0.888437	3.3334	0.462574	0.903027	0.547695	0.678882	0.822151	0.894071	0.883457	1.09615	Contig7768		S.japonicum heat shock protein 70 (Hsp70) mRNA, 3 end / SJCHGC05757	heat shock protein 70
Contig8372_1020	2.09991	0.527906	1.23081	1.23113	0.798683	0.684397	1.03005	1.03844	0.954603	1.00622	0.915198	0.946571	0.870739	Contig8372		Ciona intestinalis cDNA, clone:cits021e02, full insert sequence / 26S proteasome regulatory complex subunit p48A [Drosophilamelanogaster] gb|AAF48001.1|	proteasome26s4
Contig4694_592	2.09877	0.63317	0.841613	1.06795	0.872084	0.838232	0.407242	1.62801	1.27739	1.31946	0.197622	0.185334	0.114277	Contig4694		Schistosoma japonicum mRNA for calpain, complete cds, strain:Chinese-Hunan	calpain
Contig8258_747	2.0979	9.79848	1.00003	1.47152	9.98499	0.690119	0.442904	0.960768	0.85997	1.15775	0.432065	0.590484	0.423366	Contig8258		Homo sapiens chromosome 11, clone RP11-6K5, complete sequence	tpa: endonuclease-reverse transcriptase
Contig4270_528	2.09718	0.333041	1.52193	1.26779	1.3129	0.741722	0.879997	1.03539	0.901535	1.001	0.873106	0.832542	0.841853	Contig4270		Homo sapiens chromosome 5 clone RP11-297K24, complete sequence / SJCHGC09262	c20orf4 protein
Contig2457_910	2.0966	2.23987	2.05251	4.55438	0.87353	0.707601	0.542301	1.06968	1.06957	1.0363	0.534391	0.63815	0.637928	Contig2457		Pseudomonas aeruginosa PAO1, section 78 of 529 of the complete genome / SJCHGC03966	novel proteinvertebrate rho guanine nucleotide exchange factor17
Contig8864_736	2.09654	1.11584	1.20531	0.753109	0.809244	0.652958	1.3025	0.600785	0.706542	0.723364	1.43222	1.54474	1.60464	Contig8864		Aplysia californica 40S ribosomal protein S15 mRNA, partial cds	ribosomal protein s15
TC8470_731	2.09648	0.290228	1.04012	2.90473	1.12572	0.533874	0.756689	0.780096	0.687406	0.684114	0.971472	1.05585	1.17123	TC8470		weakly similar to Rad21 gene product {Drosophila melanogaster}, partial (9%) / SJCHGC05533	rad21 homolog
Contig4695_714	2.09575	0.473157	1.12704	1.535	0.893968	0.6963	0.905686	0.922547	0.866751	0.896371	0.99111	1.0381	0.963642	Contig4695		Mesorhizobium loti DNA, complete genome, section 1-21 / ENSANGP00000010075 [Anopheles gambiae str. PEST]	pyruvate dehydrogenasebeta
TC14282_884	2.09373	13.3844	0.760588	0.506133	13.8139	1.05731	0.574738	1.48373	1.31543	1.90304	0.469199	0.68873	0.439529	TC14282		similar to unnamed protein product {Mus musculus}, partial (13%) / hypothetical protein Tc00.1047053507357.135 [Trypanosoma cruzi]	---NA---
TC8483_680	2.09269	0.167489	1.26168	1.48309	1.06517	0.588916	1.01575	0.747676	0.676938	0.722589	1.00704	1.04092	0.934393	TC8483		weakly similar to Exosome complex exonuclease RRP45 (EC 3.1.13.-) (Polymyositis-scleroderma autoantigen 1), partial (12%) / SJCHGC04363	exosome component 9
Contig4911_545	2.09128	0.80984	0.392234	1.03097	0.905631	1.14386	0.89349	2.14149	2.06103	2.36978	0.60881	0.572683	0.536757	Contig4911		Zea mays PCO098524 mRNA sequence / conserved hypothetical protein [Plasmodium chabaudi]	---NA---
Contig8018_1439	2.09047	0.388821	1.18205	2.56824	1.4007	0.556446	1.03205	0.714626	0.669738	0.688611	0.953245	1.07789	0.981487	Contig8018		Schistosoma japonicum clone ZZD112 mRNA sequence / SJCHGC09366	nuclear distribution gene c homolog
Contig351_267	2.09035	0.476974	0.790705	1.24456	1.0995	0.68205	0.962969	1.17592	0.857642	1.03052	1.01585	0.909447	0.891704	Contig351		Human DNA sequence from clone RP11-90B22 on chromosome 10, complete sequence / SJCHGC02754	sjchgc02754 protein [Schistosoma japonicum], similar to CG7332-PA(Drosophila melanogaster)
Contig4689_694	2.09031	0.395164	2.84231	0.662611	0.615058	0.737138	0.926738	1.5688	0.971875	1.00106	1.4013	1.63277	1.44739	Contig4689		Homo sapiens chromosome 11, clone RP11-670N15, complete sequence / SJCHGC06560	pyruvate kinase
TC11870_588	2.08973	0.862155	1.02908	1.49802	1.02653	0.761422	0.764688	0.989325	0.928208	1.11963	0.547805	0.58362	0.630791	TC11870		similar to similar to XM_084887 similar to hypothetical protein CGI-131 in Homo sapiens; hypothetical protein, complete	methionine-r-sulfoxide reductase b3
Contig7426_1117	2.08959	0.867541	0.793553	1.45851	0.796657	0.712584	0.962763	1.06096	1.0658	1.18137	0.893108	0.986287	0.989432	Contig7426		Oryctolagus cuniculus clone LB1-44O5, complete sequence / SJCHGC09304	small nuclear rna activatingpolypeptide50kda
Contig1169_188	2.08846	3.95757	2.76257	0.319475	2.48772	0.581098	0.320529	1.16265	0.775628	1.13105	0.344627	0.23628	0.277975	Contig1169		Homo sapiens chromosome 3 clone RP11-586N22, complete sequence	---NA---
Contig5161_625	2.08821	1.48623	0.428214	0.791074	0.868982	0.719153	0.426291	1.5781	1.48791	1.42564	0.297846	0.255476	0.220472	Contig5161		Homo sapiens glioma tumor suppressor candidate region gene 2, mRNA (cDNA clone MGC:19683 IMAGE:3501649), complete cds	lighttctex-type 1
Contig5488_650	2.08756	1.18982	1.22743	0.722981	0.718958	0.676591	1.7402	0.623122	0.727576	0.86713	1.57506	2.05946	2.24535	Contig5488		Homo sapiens, clone IMAGE:3626664, mRNA / SJCHGC04237	riken cdna 2010309e21 gene
Contig3208_894	2.0875	0.527741	0.666986	1.64612	0.813884	1.42671	0.943973	2.20529	2.19189	2.15622	0.910258	0.832347	0.588902	Contig3208		Homo sapiens chromosome 17, clone RP11-194J3, complete sequence / SJCHGC08857	scy1-like 3
Contig2946_758	2.08674	0.96466	0.595573	0.618048	0.809915	1.3672	0.881706	2.33008	1.94564	2.07462	0.66972	0.596869	0.523125	Contig2946		Zea mays PCO143837 mRNA sequence / hypothetical protein PB402672.00.0 [Plasmodium berghei]	---NA---
Contig1513_197	2.08633	1.52358	3.27835	2.16448	1.42196	0.3381	0.701448	0.430681	0.610471	0.517385	1.01341	0.984898	1.08583	Contig1513		Homo sapiens chromosome 15 clone ctd-2287a20 map 15q21, complete sequence	---NA---
TC7713_286	2.08586	0.559993	1.1546	0.693085	0.637903	0.542426	1.57367	0.606688	0.655751	0.79866	1.43587	1.90918	1.8069	TC7713		similar to ribosomal protein S14 - mouse, partial (88%) / ribosomal protein S14 [Danio rerio]	ribosomal protein s14
Contig5761_616	2.08324	1.11635	0.945843	1.17697	1.01429	0.486049	0.88303	0.6021	0.62579	0.594606	0.979673	1.11043	1.03725	Contig5761		Rattus norvegicus similar to RIKEN cDNA 1110011K10 (LOC315466), mRNA / SJCHGC08986	small subunitprocessomehomolog
Contig3574_616	2.08316	0.188962	0.903806	1.70651	0.933903	0.780139	0.768619	1.26051	0.984419	1.09498	0.841589	0.80875	0.791452	Contig3574		Stenocarpus salignus rp116 gene, intron sequence; chloroplast gene for chloroplast product / SJCHGC05143	lysophosphatidic acid acyltransferase
Contig8465_2156	2.08311	0.410782	0.734961	0.837669	0.565666	0.41668	1.53112	0.465858	0.41112	0.498313	2.00774	2.31656	1.98264	Contig8465		Schistosoma japonicum clone ZZD1124 mRNA sequence / SJCHGC06130	heat shock protein 4
Contig6688_970	2.08252	0.759106	1.3297	2.01308	1.28215	0.631559	0.925844	1.03988	0.898413	1.08705	0.761525	0.927227	0.898946	Contig6688		Homo sapiens BAC clone RP11-766E1 from 2, complete sequence / SJCHGC03650	sjchgc03650 protein [Schistosoma japonicum], hypothetical protein
Contig6225_910	2.08131	1.30702	1.07945	1.94575	0.844683	0.695242	0.908494	1.06189	0.99697	1.08153	0.801522	0.743926	0.883864	Contig6225		Mouse DNA sequence from clone RP23-433C8 on chromosome X, complete sequence / SJCHGC05086	sjchgc05086 protein [Schistosoma japonicum], hypothetical protein
Contig7167_399	2.08073	0.749072	0.779313	2.80099	0.898008	0.713463	0.657037	1.38764	1.19105	1.18487	0.737351	0.720096	0.643012	Contig7167		Limulus polyphemus syntaxin 1C mRNA, complete cds / Hypothetical protein T26C11.2 [Caenorhabditis elegans]	syntaxin 1 homolog
Contig8138_322	2.07956	0.595719	1.53304	1.04729	0.905376	0.720853	0.753185	1.09338	1.08987	1.2738	0.624002	0.680966	0.703925	Contig8138		Schistosoma japonicum clone ZZZ70 mRNA sequence	coiled-coil domain containing 28b
Contig6747_725	2.07619	0.408189	0.967359	0.63623	1.13649	0.805835	0.884738	1.20668	1.0878	1.18963	0.955613	1.01957	0.932386	Contig6747		Schistosoma japonicum clone ZZD1142 mRNA sequence / SJCHGC04902	tetratricopeptide repeat domain 19
Contig4295_347	2.07498	1.77947	1.03092	1.7815	1.32867	0.662418	0.907153	0.835075	0.903424	0.888594	0.875735	0.985114	0.83999	Contig4295		Synechococcus PCC7002 hypothetical protein gene, partial cds; SigF(sigF) gene, complete cds; and DnaJ (dnaJ) gene, partialcds / SJCHGC03464	ubiquitin-protein ligase
Contig3830_337	2.07428	0.920844	2.3136	0.887529	0.723333	0.42588	1.10178	0.428694	0.473876	0.489245	1.27932	1.26557	1.25334	Contig3830		Homo sapiens chromosome 15, clone RP11-300A12, complete sequence / SJCHGC03725	polymeraseiii (dna directed) polypeptidekda
Contig2839_288	2.07393	1.61738	1.11005	1.29513	0.786308	0.556714	0.776206	0.925643	0.835371	0.941321	0.460171	1.00512	0.853537	Contig2839		Arabidopsis thaliana chromosome 2 clone F17A14 map CIC10A06, completesequence	sjchgc03000 protein [Schistosoma japonicum], similar to polyprotein(Schistosoma japonicum)
TC11312_450	2.07349	0.529839	1.17769	0.795653	0.692221	0.423075	0.911042	0.515915	0.546093	0.565225	1.08251	1.14076	1.06992	TC11312		similar to ribonucleoprotein - African clawed frog, partial (3%) / SJCHGC05387	sjchgc05387 protein [Schistosoma japonicum], similar to tRNA selenocysteine associated protein(Homo sapiens)
TC8015_532	2.07341	0.324676	1.1635	1.22315	0.60939	0.589619	1.05844	0.785215	0.694701	0.669267	1.16173	1.18957	1.15242	TC8015		SJCHGC02473	isoform cra_b
Contig6355_789	2.07276	0.210061	0.772124	3.64908	1.49911	0.56907	1.01614	0.879395	0.719508	0.762872	0.949898	0.974573	0.96195	Contig6355		Mus musculus chromosome 19, clone RP24-151O21, complete sequence / SJCHGC05931	cell division protein
Contig6918_649	2.07274	0.242226	0.971359	1.34768	0.901175	0.697214	0.855698	1.13869	0.979981	1.04982	0.98688	0.974012	0.921902	Contig6918		Xenopus laevis, clone IMAGE:5543531, mRNA / SJCHGC05416	rcd1 (required for cell differentiation) homolog 1
Contig816_483	2.07178	1.81754	3.11593	2.3873	1.42913	0.510169	0.957767	0.742956	0.793492	0.797435	0.952265	0.843018	1.07902	Contig816		Homo sapiens chromosome 5 clone CTD-2012B7, complete sequence	---NA---
Contig4628_343	2.07153	0.633263	0.849392	1.02235	1.31909	0.640215	0.892489	0.881049	0.847914	0.875943	1.02265	1.09989	0.996161	Contig4628		Arabidopsis thaliana dynamin-like protein 6 (ADL6) mRNA, complete cds / SJCHGC03337	mitochondrial ribosomal
Contig4689_654	2.07101	0.382993	2.76725	0.656937	0.685948	0.645912	0.784537	1.31429	0.882294	0.837053	1.17595	1.41375	1.21963	Contig4689		Homo sapiens chromosome 11, clone RP11-670N15, complete sequence / SJCHGC06560	pyruvate kinase
Contig5687_704	2.07022	0.253345	1.07515	1.37549	1.08143	0.745936	0.90954	0.955822	0.788675	0.981098	0.743158	0.805112	0.820086	Contig5687		Homo sapiens chromosome 5 clone CTB-3P13, complete sequence / SJCHGC01939	epsilon 1
TC7535_1801	2.06998	0.803489	0.982615	1.5213	0.501001	0.650051	1.29608	0.948097	0.884804	0.947916	1.42835	1.52245	1.63517	TC7535		similar to DjVLGA {Dugesia japonica}, partial (56%)	dead (asp-glu-ala-asp) box polypeptide 3
Contig2457_956	2.06859	2.17248	2.03899	4.90192	1.05966	0.543732	0.504297	1.00069	1.05635	1.10209	0.573228	0.665608	0.650853	Contig2457		Pseudomonas aeruginosa PAO1, section 78 of 529 of the complete genome / SJCHGC03966	novel proteinvertebrate rho guanine nucleotide exchange factor17
Contig6174_477	2.06828	0.658038	0.801587	1.73008	0.916799	0.670362	1.18287	0.683575	0.706492	0.664284	1.45246	1.47968	1.65854	Contig6174		Schistosoma mansoni clone Sm15 satellite sequence / SJCHGC09727	sjchgc09727 protein [Schistosoma japonicum], hypothetical protein
Contig1390_177	2.0676	2.18767	2.65695	1.01126	0.571641	0.396785	2.00243	0.422985	0.457139	0.419074	2.5046	2.63949	3.10123	Contig1390		D.tigrina g-Dth-2 gene	---NA---
Contig6393_591	2.06579	0.595059	1.47825	0.759553	0.72	0.528466	1.08191	0.639865	0.60659	0.628039	1.25231	1.33419	1.30825	Contig6393		Rattus norvegicus similar to PROHIBITIN (B-CELL RECEPTOR ASSOCIATED PROTEIN 32) (BAP 32) (LOC302688), mRNA / SJCHGC06488	prohibitin
Contig8154_808	2.06545	1.25877	1.31733	1.78985	3.27916	0.619411	0.566654	0.733624	0.910364	0.998967	0.452134	0.432231	0.422616	Contig8154		Schistosoma japonicum (JF-2) mRNA, partial cds / SJCHGC06288	antigen ii 3
Contig2130_384	2.06448	0.810484	0.946935	0.853664	0.886226	0.567701	1.30345	0.583048	0.650918	0.706407	1.21583	1.46162	1.62416	Contig2130		Mus musculus chromosome 16 clone RP24-444F2, complete sequence / sphingosine-1-phosphate phosphatase 1 [Xenopus tropicalis]	mitochondrial import inner membrane translocase subunit tim9
Contig5442_190	2.06439	0.948663	2.06112	2.13437	0.729443	0.498058	1.1469	0.586448	0.591685	0.646181	0.958609	1.09717	1.17255	Contig5442		Homo sapiens chromosome 5 clone CTD-2197I11, complete sequence / P. falciparum PK4 protein kinase, putative [Plasmodium berghei]	---NA---
Contig3761_649	2.0643	0.9294	1.53188	0.693454	0.558194	0.761888	2.26456	0.792316	0.883166	0.835921	2.56241	2.89327	2.94457	Contig3761		Schistosoma japonicum clone ZZD1417 mRNA sequence	eukaryotic translation elongation factor 1 beta 2
Contig7453_1214	2.06125	0.384793	1.11141	1.60871	0.845761	0.699796	0.849281	1.16853	1.08433	1.20682	0.90747	0.854004	0.822516	Contig7453		Schistosoma japonicum clone ZZZ431 mRNA sequence / SJCHGC04962	ww domain binding protein 2
Contig5862_289	2.06064	2.75526	1.04297	1.11528	1.13129	0.437213	0.818161	0.693434	0.688179	0.758083	0.831746	0.901772	0.983642	Contig5862		Homo sapiens 3 BAC RP11-573F3 (Roswell Park Cancer Institute Human BAC Library) complete sequence	---NA---
Contig8673_1199	2.05729	0.813375	1.03435	0.448253	1.14414	0.744536	0.847851	1.20873	1.19618	1.30685	0.965499	0.963939	0.971391	Contig8673		Mouse DNA sequence from clone RP23-46O18 on chromosome X, completesequence / SJCHGC09428	speckle-type poz protein
Contig7035_553	2.05563	1.03837	1.13192	2.97016	1.01579	0.565494	1.0193	0.736656	0.758718	0.797959	0.930473	0.966107	1.0714	Contig7035		Oryza sativa (japonica cultivar-group) genomic DNA, chromosome 1, PAC clone:P0004D12 / SJCHGC00985	o-linked n-acetylglucosaminetransferase (udp-n-acetylglucosamine:polypeptide-n-acetylglucosaminyl transferase)
Contig6141_811	2.055	0.711808	1.05345	2.41952	1.32341	0.45736	0.901781	0.660474	0.551927	0.559658	1.12775	1.1985	1.33482	Contig6141		Human DNA sequence from clone RP11-472F14 on chromosome 9, complete sequence / SJCHGC05838	sjchgc05838 protein [Schistosoma japonicum], hypothetical protein
Contig4004_658	2.05489	0.405439	0.614509	1.72758	1.26384	0.869293	0.775859	1.30658	0.979498	1.05191	0.979001	0.907382	0.840762	Contig4004		Schistosoma mansoni lysophospholipase homolog trans-splicedisoform (SmLPLH) mRNA, partial cds / SJCHGC06572	succinic semialdehyde dehydrogenase
Contig7981_1524	2.05455	1.43085	1.08356	0.996257	0.978613	0.672149	0.7801	1.14452	1.07941	1.22222	0.645399	0.709784	0.81282	Contig7981		Drosophila melanogaster chromosome 2R, section 58 of 74 of the complete sequence / SJCHGC05970	sjchgc05970 protein [Schistosoma japonicum], hypothetical protein
Contig3510_1248	2.05232	0.524228	0.697057	1.62366	0.856521	0.635693	0.822399	1.10074	1.0219	1.21301	0.902513	0.69116	0.836525	Contig3510		Homo sapiens chromosome 3 clone RP11-204C23 map 3p, complete sequence / SJCHGC09458	cop9 complex subunit 7a
Contig8237_1046	2.05198	0.746786	0.756213	1.09909	0.956392	0.636317	0.947307	0.889106	0.845324	0.925217	1.02078	1.04415	1.07882	Contig8237		Carex firma tRNA-Thr, partial sequence; trnT-trnL intergenic spacer, tRNA-Leu, and trnL-trnF intergenic spacer, complete sequence; and tRNA-Phe, partial sequence; chloroplast genes for chloroplast products / SJCHGC06005	mapk activating protein
Contig4693_270	2.05144	1.51214	1.56428	2.44515	1.35632	0.633485	0.689034	0.947759	0.827126	0.935614	0.824754	0.896148	0.849306	Contig4693		Homo sapiens BAC clone RP11-211K17 from 2, complete sequence / SJCHGC04173	beta-hexosaminidase b
Contig7981_1330	2.05139	1.12029	1.06232	0.987245	1.03422	0.705849	0.8285	1.21413	1.12956	1.19321	0.681812	0.705268	0.773675	Contig7981		Drosophila melanogaster chromosome 2R, section 58 of 74 of the complete sequence / SJCHGC05970	sjchgc05970 protein [Schistosoma japonicum], hypothetical protein
Contig7330_648	2.05132	1.81864	1.21981	2.23434	0.636644	0.660802	0.879457	0.88436	0.871654	0.875291	0.955247	1.2486	1.22052	Contig7330		Schistosoma japonicum cytochrome C oxidase copper chaperone mRNA, complete cds	cox17 cytochrome c oxidase assembly homolog
Contig7845_1101	2.05122	0.980043	1.44259	1.4813	0.836515	0.49403	0.837844	0.643742	0.680922	0.697653	0.960689	0.990606	1.07305	Contig7845		Schistosoma japonicum clone ZZZ208 mRNA sequence	iin family member (inx-1)
TC8470_771	2.04978	0.368936	1.2545	3.23499	1.3976	0.543988	0.788783	0.865614	0.725135	0.793502	0.902197	1.07032	1.12873	TC8470		weakly similar to Rad21 gene product {Drosophila melanogaster}, partial (9%) / SJCHGC05533	rad21 homolog
Contig2789_536	2.04874	0.650968	0.751101	2.36266	0.949775	0.726385	0.867932	1.0459	1.07065	1.10789	0.930424	0.936791	0.985145	Contig2789		Mouse DNA sequence from clone RP23-320I18 on chromosome 2, complete sequence / SJCHGC05971	sjchgc05971 protein [Schistosoma japonicum], hypothetical protein
Contig4004_597	2.04789	0.36144	0.52544	1.4865	1.29938	0.796808	0.702055	1.23586	0.941388	1.06987	0.938004	0.855475	0.783099	Contig4004		Schistosoma mansoni lysophospholipase homolog trans-splicedisoform (SmLPLH) mRNA, partial cds / SJCHGC06572	succinic semialdehyde dehydrogenase
Contig7644_683	2.04669	1.62715	0.824147	1.32904	1.76262	0.551595	0.897307	0.674429	0.639251	0.729267	0.844187	1.03312	1.04763	Contig7644		Langloisia matthewsii NADH dehydrogenase suref BUnit F (ndhF) gene, partial cds; chloroplast gene for chloroplast product / SJCHGC06201	eukaryotic translation initiation factor 42
Contig8327_1585	2.0459	1.1496	1.44257	1.32411	1.08037	0.577589	0.864216	0.737243	0.823161	0.856305	0.856189	0.862345	0.892027	Contig8327		Homo sapiens BAC clone RP11-360F5 from 4, complete sequence / SJCHGC01962	kh-type splicing regulatory protein (fuse binding protein 2)
TC19195_367	2.04562	0.436652	0.853242	2.49822	1.61631	0.76659	0.632004	1.29828	0.964363	1.07889	0.540847	0.468205	0.437404	TC19195		weakly similar to diacylglycerol kinase - Caenorhabditis elegans, partial (10%)	lycerol kinase family member (dgk-1)
Contig2341_465	2.04435	0.495579	1.20445	1.55493	0.76946	0.483268	0.941203	0.541139	0.588909	0.577826	0.960489	1.08094	1.05643	Contig2341		Homo sapiens BAC clone RP11-65E7 from Y, complete sequence / SJCHGC06672	complement componentq subcomponent binding protein
Contig5813_671	2.04413	0.458517	2.13747	1.53886	1.02329	0.631739	0.857415	1.00306	0.977512	1.00246	0.860535	0.762862	0.762709	Contig5813		Human DNA sequence from clone RP4-799D16 on chromosome 1p34.3-36.1, complete sequence / SJCHGC05360	sjchgc05360 protein [Schistosoma japonicum], similar to BAC27368-unnamed protein product(Mus musculus)
Contig4600_734	2.04399	0.500722	0.976393	1.56198	1.24847	0.676351	0.884781	0.918934	0.901627	1.04335	0.891108	0.977892	0.941382	Contig4600		Zebrafish DNA sequence from clone RP71-1N7 in linkage group 6 Contains anovel gene similar to human SEMA6D (semaphorin 6D),complete sequence / SJCHGC03477	mitochondrial ribosomal protein l16
TC14531_786	2.04379	1.4569	1.41629	3.62645	1.8032	0.943696	0.982391	0.874978	0.857158	0.82416	0.870815	0.831302	0.826769	TC14531		weakly similar to ALR protein - human, partial (1%)	myeloid lymphoid or mixed-lineage leukemia 2
Contig6306_1144	2.04359	0.650749	0.921161	0.839561	0.606549	0.628959	1.45656	0.710659	0.726828	0.680126	1.58988	1.70403	1.73942	Contig6306		Schistosoma japonicum clone ZZD470 mRNA sequence	signal peptide peptidase
Contig5473_773	2.04331	0.559205	0.969409	1.4821	0.881361	0.723406	0.664621	1.26038	1.04228	1.20712	0.579281	0.560484	0.512671	Contig5473		Human DNA sequence from clone RP11-255E21 on chromosome 13, complete sequence / SJCHGC05675	adducin 1
Contig3470_512	2.04287	0.982732	0.7156	1.69293	1.33075	0.742934	0.61883	1.29168	1.13022	1.17666	0.673568	0.639467	0.69506	Contig3470		Human DNA sequence from clone XXbac-22I16 on chromosome 6, complete sequence / SJCHGC08495	intersectin 1 (sh3 domain protein)
Contig3112_452	2.0427	0.628331	1.02122	1.34328	1.13616	0.541329	1.17171	0.683135	0.705317	0.771939	1.3347	1.29523	1.27844	Contig3112		Plasmodium falciparum 3D7 chromosome 12, section 6 of 9 of the complete sequence / hypothetical protein aq_1793 [Aquifex aeolicus VF5]	---NA---
Contig6637_797	2.04269	0.916814	0.416227	0.629897	0.609059	0.875275	1.06011	1.10034	1.10724	1.31549	0.917207	1.09167	1.13422	Contig6637		Human chromosome 14 DNA sequence BAC R-58E21 of library RPCI-11 from chromosome 14 of Homo sapiens (Human), complete sequence / SJCHGC02487	phosphopantothenoylcysteine synthetase
Contig191_61	2.04221	0.421163	1.19643	1.26379	1.26176	0.728959	0.659227	0.96856	0.988823	1.23569	0.516398	0.61732	0.546262	Contig191		Human chromosome 14 DNA sequence BAC R-442G21 of library RPCI-11 fromchromosome 14 of Homo sapiens (Human), complete sequence	gene trap locus 3
Contig5587_635	2.04067	1.58426	1.16643	1.17599	0.964082	0.445981	0.478132	0.992257	0.878835	0.865556	0.433874	0.470824	0.454125	Contig5587		Mus musculus chromosome X clone rp23-9p22 strain C57BL-6J, complete sequence / SJCHGC06422	acyl-synthetase long-chain family member 5
TC7671_1276	2.03881	0.900034	1.14257	3.53588	2.12928	0.689845	0.945116	0.964452	0.789459	0.8152	0.999159	0.982022	0.973291	TC7671		similar to Arsenite-resistance protein 2 homolog. [Fruit fly], partial (4%) / SJCHGC07306	arsenite-resistance protein
Contig3576_455	2.03852	0.256506	1.12259	2.44565	1.20412	0.750224	0.592055	1.32011	1.01489	1.10891	0.67888	0.608026	0.628956	Contig3576		Zea mays PCO086463 mRNA sequence / SJCHGC09105	cyclin-dependent kinase 9
TC14795_1151	2.03825	16.2687	0.773292	0.405966	16.5678	1.08271	0.51727	1.43184	1.26849	1.86911	0.364556	0.619774	0.342186	TC14795		homologue to unnamed protein product {Homo sapiens}, partial (6%)	---NA---
TC9203_190	2.03789	0.684045	1.20308	1.27536	0.673825	0.783567	1.01122	1.02802	1.06094	1.16794	0.865256	0.852796	0.904761	TC9203			---NA---
Contig7109_1288	2.03688	0.532921	0.977811	1.33234	0.997546	0.677512	0.638653	1.34493	1.15329	1.10789	0.59475	0.550666	0.526046	Contig7109		Schistosoma japonicum clone ZZD1276 mRNA sequence / SJCHGC01970	map microtubule affinity-regulating kinase 1
Contig5143_113	2.03546	1.02868	0.153055	0.135402	0.679423	1.92811	0.581561	3.66956	3.13151	3.20802	0.536606	0.399133	0.277022	Contig5143		Homo sapiens glioma tumor suppressor candidate region gene 2, mRNA (cDNA clone MGC:19683 IMAGE:3501649), complete cds / SJCHGC06748	c15orf26 protein
Contig5931_1085	2.03474	1.19907	1.33461	0.758405	0.651037	0.633332	2.33437	0.805444	0.862698	0.811195	1.66358	2.33677	2.43081	Contig5931		Schistosoma mansoni receptor for activated PKC mRNA, complete cds / SJCHGC01669	guanine nucleotide binding protein (g protein)beta polypeptide 2-like 1
Contig5052_512	2.03407	0.492852	0.815623	1.57496	2.23077	0.728214	0.500851	1.23776	1.08567	1.11661	0.357775	0.332317	0.323419	Contig5052		Homo sapiens chromosome 1 clone RP4-706L14, complete sequence / hypothetical protein [Plasmodium falciparum 3D7]	---NA---
Contig8868_1997	2.03263	0.335795	0.982148	0.820855	0.716587	0.38405	1.2603	0.404108	0.418484	0.472471	1.05818	1.23568	1.36802	Contig8868		Schistosoma japonicum clone ZZZ462 mRNA sequence / SJCHGC00411	fructose-bisphosphate aldolase
Contig1447_65	2.03243	1.32406	1.02558	0.787191	0.59328	0.439545	1.25993	0.541177	0.535001	0.506641	1.40573	1.64065	1.65488	Contig1447		Homo sapiens BAC clone RP11-439L24 from Y, complete sequence / SJCHGC03096	gag-pol polyprotein	GO:0016853 (isomerase activity) GO:0016868 (intramolecular transferase activity, phosphotransferases) GO:0016866 (intramolecular transferase activity) GO:0005975 (carbohydrate metabolic process)
Contig8713_1582	2.03193	0.70608	1.04549	0.41006	0.282268	0.578227	1.17997	0.835906	0.80803	0.974923	1.34109	1.29335	1.35784	Contig8713		Homo sapiens chromosome 18, clone RP11-675P14, complete sequence / SJCHGC06700	inositol-trisphosphate 3-kinase b
Contig5669_697	2.0316	0.193395	1.44801	1.62277	1.33375	0.890355	0.831781	1.09777	0.911211	0.984976	0.884478	0.857431	0.880983	Contig5669		Human DNA sequence from clone RP13-395E11 on chromosome 10, complete sequence / SJCHGC05220	nucleoporin 93
Contig5251_842	2.03043	0.648048	1.01127	2.97891	1.01919	0.56191	1.11665	0.698985	0.652439	0.716658	0.955427	0.927877	1.14231	Contig5251		Oryza sativa chromosome 3 BAC OSJNBa0033P04 genomic sequence, complete sequence / SJCHGC04737	trna splicing endonuclease 54 homolog
Contig7453_1147	2.0304	0.40015	1.06748	1.75192	0.919503	0.668253	0.729637	1.15497	1.06835	1.12423	0.775693	0.689284	0.662043	Contig7453		Schistosoma japonicum clone ZZZ431 mRNA sequence / SJCHGC04962	ww domain binding protein 2
Contig1629_594	2.02963	0.492253	1.06643	2.05947	0.886739	0.720344	0.92011	1.10217	0.876246	0.965409	1.01446	0.998428	0.955735	Contig1629		Plasmodium falciparum strain 3D7, chromosome 9; segment 4-5 / SJCHGC03853	histone deacetylase 3	GO:0003735 (structural constituent of ribosome) GO:0005198 (structural molecule activity) GO:0003723 (RNA binding) GO:0009059 (macromolecule biosynthetic process) GO:0006412 (translation) GO:0044249 (cellular biosynthetic process) GO:0009058 (biosynthetic
Contig3641_1164	2.02868	0.730317	1.16246	0.286793	0.296557	0.831882	1.06471	1.18078	1.17076	1.17771	0.769722	0.826401	0.802932	Contig3641		Homo sapiens 12 BAC RP11-662M24 (Roswell Park Cancer Institute Human BAC Library) complete sequence / SJCHGC09146	sjchgc09146 protein [Schistosoma japonicum], similar to CBF1 interacting corepressor(Mus musculus)
Contig4590_695	2.02823	0.519623	1.31009	2.22956	1.36495	0.613401	0.96792	0.870571	0.841459	0.910376	0.939945	0.958299	0.980594	Contig4590		Rattus norvegicus 1 BAC CH230-19C12 (Childrens Hospital Oakland ResearchInstitute) complete sequence	phosphatidylinositolclass c
TC8509_863	2.02779	0.751295	4.9899	0.977371	0.675366	0.591548	1.6817	0.706646	0.677745	0.695251	2.57146	2.73488	2.42207	TC8509		weakly similar to solute carrier family 25 (mitochondrial carrier; oxoglutarate carrier) member 11 {Mus musculus}, partial (80%) / SJCHGC05828	solute carrier family 25 (mitochondrial carrier oxoglutarate carrier)member 11
Contig3470_448	2.02774	1.18878	0.772088	1.76982	1.43503	0.735724	0.649341	1.01584	0.994196	0.988306	0.697237	0.721555	0.73309	Contig3470		Human DNA sequence from clone XXbac-22I16 on chromosome 6, complete sequence / SJCHGC08495	intersectin 1 (sh3 domain protein)
TC17822_1146	2.02574	0.414089	0.828977	1.42758	0.853296	0.736725	0.746461	1.31188	1.1717	1.28529	0.815549	0.79279	0.840748	TC17822		similar to Hypothetical protein Y54G11A.14 {Caenorhabditis elegans}, partial (3%) / SJCHGC04545	cxxc finger 1 (phd domain)
Contig3172_692	2.02288	0.996437	1.43329	1.1524	0.76877	0.45661	1.41373	0.486398	0.52812	0.568607	1.29157	1.28983	1.3322	Contig3172		Zebrafish DNA sequence from clone DKEY-63M7, complete sequence / hypothetical protein DDB0220016 [Dictyostelium discoideum]	---NA---
Contig3596_448	2.0225	0.209594	1.0511	1.07593	0.821491	0.474426	0.960365	0.642524	0.570439	0.562698	1.15185	1.20824	1.14045	Contig3596		Zebrafish DNA sequence from clone DKEY-61N16, complete sequence / SJCHGC06559	eukaryotic translation initiation factorsubunit m
Contig6647_398	2.02023	0.895908	0.602436	2.82207	0.722478	0.750559	0.888846	0.966929	1.0289	1.10769	0.652541	0.820921	0.785046	Contig6647		Homo sapiens chromosome 16 clone RP11-303E16, complete sequence / SJCHGC09096	mgc84563 protein
TC7713_226	2.01968	0.671024	1.33538	0.850379	0.673687	0.609178	1.8738	0.628852	0.751223	0.681786	2.05331	2.20329	2.19505	TC7713		similar to ribosomal protein S14 - mouse, partial (88%) / ribosomal protein S14 [Danio rerio]	ribosomal protein s14
Contig5426_514	2.0195	0.635583	0.636808	0.915744	0.555743	0.791072	1.0085	1.11904	1.04984	1.21536	0.955877	0.987075	0.983211	Contig5426		Mus musculus chromosome 1 clone RP24-249K4, complete sequence	golgi phosphoprotein 3-like
Contig82_42	2.01891	0.557256	0.593377	0.126492	0.705169	0.699204	1.30299	0.904005	0.919114	1.00752	1.71413	1.65716	1.43431	Contig82		Zebrafish DNA sequence from clone CH211-13K16, complete sequence / SJCHGC02877	sjchgc02877 protein [Schistosoma japonicum], similar to NP_510300-nervous system antigen like (35.7 kD) (XO384)(Caenorhabditis elegans)
Contig6484_498	2.01823	0.643526	0.947288	0.686892	0.386111	0.675762	0.814311	1.2252	1.10723	1.25384	1.09819	0.999019	1.01945	Contig6484		Homo sapiens 3 BAC RP11-775J23 (Roswell Park Cancer Institute Human BACLibrary) complete sequence / SJCHGC05932	rabalpha subunit
TC10912_270	2.01749	0.985252	1.18081	0.73755	0.714007	0.50552	1.60949	0.512824	0.609274	0.550843	1.83609	2.15113	2.09167	TC10912		similar to ribosomal protein L17A - fruit fly (Drosophila melanogaster), partial (97%) / SJCHGC06630	large subunit ribosomal protein 23
Contig6141_851	2.01747	0.666594	1.02214	2.47248	1.15279	0.478511	0.935001	0.639395	0.580404	0.588939	1.19701	1.20745	1.36605	Contig6141		Human DNA sequence from clone RP11-472F14 on chromosome 9, complete sequence / SJCHGC05838	sjchgc05838 protein [Schistosoma japonicum], hypothetical protein
Contig2467_338	2.01629	1.39372	0.799311	0.299061	4.90156	0.0625606	0.782181	0.859179	0.650066	1.10398	1.30109	2.55586	2.0934	Contig2467		Orectoloref BUs ornatus internal transcribed spacer 2, and 28S ribosomalRNA gene, partial sequence	protein
Contig3895_824	2.01609	0.356797	0.560019	2.41165	1.35417	0.624778	0.825815	1.17918	0.922291	1.13383	1.03746	0.862446	0.944963	Contig3895		Zebrafish DNA sequence from clone CH211-158L18 in linkage group 15, complete sequence / SJCHGC03825	sjchgc03825 protein [Schistosoma japonicum], hypothetical protein
Contig1090_449	2.01608	0.880608	1.63856	2.52788	0.998425	0.637416	0.925279	0.874635	0.777759	0.774634	1.04797	1.04759	1.138	Contig1090		Human DNA sequence from clone RP11-305E17 on chromosome 1, complete sequence / hypothetical protein PB100656.00.0 [Plasmodium berghei]	---NA---
Contig7336_859	2.01565	2.9085	0.942625	0.619753	1.64419	0.614746	1.04692	0.688942	0.874066	0.948961	0.924969	0.923165	1.03937	Contig7336		Schistosoma mansoni eukaryotic translation initiation factor 5 (eIF-5) mRNA, partial cds / SJCHGC02223	glycine amidinotransferase
Contig2187_389	2.01533	0.783079	0.875192	0.940558	1.00864	0.912735	0.837999	1.35891	1.32278	1.53275	0.704638	0.721794	0.69728	Contig2187		Homo sapiens chromosome 16 clone RP11-19H6, complete sequence / SJCHGC07577	mgc130612 protein
Contig6168_274	2.01511	0.656111	1.34618	0.983844	0.795022	0.730458	0.874714	1.11349	1.0316	1.11696	0.913744	0.913937	0.999831	Contig6168		Homo sapiens 3 BAC RP11-383G6 (Roswell Park Cancer Institute Human BAC Library) complete sequence / SJCHGC00998	sjchgc00998 protein [Schistosoma japonicum], similar to CAG83840-unnamed protein product(Yarrowia lipolytica)
Contig1390_147	2.01502	2.05806	2.70557	0.965938	0.592329	0.506265	2.27719	0.390814	0.470923	0.421522	2.68187	2.82577	3.50504	Contig1390		D.tigrina g-Dth-2 gene	---NA---
Contig6484_538	2.0144	0.637685	0.841418	0.659246	0.366335	0.669019	0.819684	1.28679	1.12839	1.19658	1.08546	0.958229	1.04815	Contig6484		Homo sapiens 3 BAC RP11-775J23 (Roswell Park Cancer Institute Human BACLibrary) complete sequence / SJCHGC05932	rabalpha subunit
Contig8821_807	2.0137	1.2969	0.696097	1.50789	0.724335	0.749635	0.782828	1.04837	1.06664	1.18008	0.718495	0.741788	0.80826	Contig8821		Schistosoma japonicum clone ZZZ339 mRNA sequence	gabareceptor-associated2
Contig8157_682	2.01288	0.525866	1.20366	0.849847	0.897995	0.700416	0.819134	1.07341	1.06509	1.10453	0.934502	0.957651	0.973027	Contig8157		Mus musculus, clone IMAGE:1179272, mRNA / SJCHGC02469	flj00022 protein
Contig7629_564	2.01261	1.70499	2.41486	3.24657	1.69902	0.326547	0.979993	0.477953	0.573618	0.632878	0.896519	1.04825	1.24012	Contig7629		Homo sapiens chromosome 5 clone CTD-2131P18, complete sequence / SJCHGC05495	sjchgc05495 protein [Schistosoma japonicum], hypothetical protein
Contig7629_691	2.01093	1.85705	2.2541	2.93343	1.23772	0.374105	1.09488	0.55235	0.619674	0.740115	0.966235	1.03767	1.30838	Contig7629		Homo sapiens chromosome 5 clone CTD-2131P18, complete sequence / SJCHGC05495	sjchgc05495 protein [Schistosoma japonicum], hypothetical protein
Contig7920_999	2.01031	0.705228	0.688712	1.30953	0.821967	0.761749	0.527974	1.27791	1.25355	1.4456	0.448379	0.431523	0.367321	Contig7920		Schistosoma japonicum calcineurin B mRNA, complete cds	calcineurin b
Contig6797_1267	2.00864	1.1409	0.197587	1.47936	0.960339	0.610677	0.734656	1.01667	1.01778	1.06951	0.814752	0.883172	0.805863	Contig6797		Caenorhabditis elegans cosmid F19H6, complete sequence / SJCHGC06340	sjchgc06340 protein [Schistosoma japonicum], hypothetical protein
Contig257_105	2.00779	0.928105	1.04535	1.47071	1.60112	0.637868	0.782123	0.878911	0.708607	1.01506	0.693953	0.887632	0.806032	Contig257		Schistosoma japonicum clone ZZZ22 mRNA sequence / SJCHGC02790	phosphomevalonate kinase
TC13780_2690	2.00611	0.598074	1.7422	1.68661	1.31626	0.755957	0.906779	0.977189	0.896727	0.915024	0.879157	0.953729	0.942588	TC13780		similar to Similar to U5 snRNP-specific protein 116 kD {Xenopus laevis}, partial (79%)	elongation factor tu gtp binding domain containing 2
TC18444_1005	2.00559	0.880742	0.958101	1.33341	5.68702	0.626627	0.739622	0.859404	1.01806	1.06852	0.815193	0.770447	0.806309	TC18444		olfactory receptor Olfr670 [Mus musculus]	---NA---
Contig7329_308	2.00544	0.88489	1.93149	0.87186	0.806287	0.617821	0.920045	0.910881	0.922363	0.970184	0.995602	1.2155	1.27995	Contig7329		Schistosoma japonicum 40S rRNA protein-like protein mRNA, complete cds	ribosomal protein s20
Contig2711_67	2.00539	1.05165	0.744264	2.48966	1.42819	0.522058	0.556368	1.39976	1.07617	1.06596	0.779187	0.797092	0.748202	Contig2711		Homo sapiens chromosome 8 clone HPAC24 map 8q24.1, complete sequence / STARP antigen [Plasmodium yoelii yoelii]	---NA---
Contig4539_501	2.00508	1.14807	1.13245	0.489497	0.484725	0.681352	0.507227	1.13572	1.12218	1.14856	0.388095	0.355779	0.380043	Contig4539		Mus musculus chromosome 13 clone RP24-192K21, complete sequence	---NA---
Contig4454_534	2.0034	0.266112	1.14774	1.24169	0.842375	0.580194	1.13741	0.789646	0.672102	0.715609	0.956045	1.05133	1.06187	Contig4454		Homo sapiens chromosome 3 clone RP11-74E4 map 3p, complete sequence / SJCHGC04037	dus1l protein
Contig1016_369	2.00298	0.59927	1.89465	3.89526	1.2109	0.668995	1.06666	0.878299	0.775597	0.913322	0.942914	0.759836	0.945138	Contig1016		Homo sapiens chromosome 8, clone RP11-345I19, complete sequence / SJCHGC07069	sjchgc07069 protein [Schistosoma japonicum], hypothetical protein
Contig5178_847	2.00286	0.726612	1.95154	0.965984	0.77111	0.617094	1.08588	0.813089	0.801623	0.831413	1.02066	1.11123	1.15773	Contig5178		Bos taurus hydroxyacyl-Coenzyme A dehydrogenase, type II hydroxyacyl-Coenzyme A (HADH2), mRNA / SJCHGC01481	hydroxysteroid (17-beta) dehydrogenase 10
Contig7974_879	2.0025	0.927787	0.726686	1.84727	1.32228	0.748906	0.693096	1.20721	1.07364	1.22032	0.702778	0.671386	0.690639	Contig7974		Arabidopsis thaliana chromosome I BAC F13F21 genomic sequence,complete sequence	---NA---
TC12294_595	2.00234	0.609739	0.887571	2.38086	0.576808	0.760872	2.17852	0.826866	0.727943	0.88941	2.34511	2.13814	2.87872	TC12294		weakly similar to LD24014p {Drosophila melanogaster}, partial (16%) / SJCHGC01273	wd repeat domain 33
Contig5669_750	2.00155	0.195896	1.48924	1.65244	1.24527	0.786306	0.828438	1.00235	0.892175	0.964619	0.827301	0.821553	0.815122	Contig5669		Human DNA sequence from clone RP13-395E11 on chromosome 10, complete sequence / SJCHGC05220	nucleoporin 93
Contig5316_593	2.00101	0.221253	0.536793	1.11684	0.650284	0.562028	0.968982	0.859949	0.752437	0.763409	1.41588	1.4178	1.33558	Contig5316		Mouse DNA sequence from clone RP23-232K9 on chromosome 2, completesequence / SJCHGC04342	caspase 2
Contig38_296	2.00047	0.721255	0.950951	1.05557	0.786214	0.783002	0.720036	1.48946	1.35218	1.29521	0.605156	0.564171	0.574247	Contig38		Schistosoma japonicum clone ZZD1276 mRNA sequence / SJCHGC01970	---NA---

## Sheet: Miracidia
Miracidium 2 fold
SjC Lifecycle in Triplicate
Life Cycle ()*S	Aquatic	Aquatic	Aquatic	Aquatic	Juvenile	Juvenile	Juvenile	Adult	Adult	Adult	Adult	Adult	Adult
Abbreviation ()*	E	M	S	C	L	M4	F4	M6	M6.5	M7	F6	F6.5	F7
Systematic	Normalized	Normalized	Normalized	Normalized	Normalized	Normalized	Normalized	Normalized	Normalized	Normalized	Normalized	Normalized	Normalized	Common	Gene Symbol	Description	Protein Homology	Protein Gene Ontologies
Contig4901_646	480.707	129.75	155.103	0.813627	0.443496	0.497982	0.83649	0.930783	0.950417	0.807804	1.20741	0.83574	0.777379	Contig4901		Schistosoma japonicum clone ZZD391 mRNA sequence / SJCHGC02279	sjchgc02279 protein [Schistosoma japonicum], similar to AAP05954-hypothetical protein[Schistosoma japonicum], putative CD9/CD37/CD63 antigens(Schistosoma japonicum)
Contig8354_206	262.79	110.929	3.40273	0.802115	0.411396	0.492186	0.570029	0.965705	0.9987	1.19071	0.531479	0.826812	0.935367	Contig8354		Clostridium tetani E88, section 9 of 10 of the complete genome / SJCHGC06055	sj055_schjauncharacterized protein sjchgc06055 precursor
Contig2952_524	189.623	84.9923	103.371	0.350076	0.804851	0.47963	0.595954	1.09665	0.782737	1.18615	0.244621	0.303062	0.33331	Contig2952		Homo sapiens BAC clone RP11-588E23 from 2, complete sequence / SJCHGC09472	sjchgc09472 protein [Schistosoma japonicum], hypothetical protein
Contig1657_537	11.6769	79.2484	5.52842	2.29821	4.44387	0.371655	0.519371	0.88924	0.7572	0.820492	0.518858	0.667612	0.890223	Contig1657		Mus musculus chromosome 5 clone RP23-333P7, complete sequence / elongation factor Tu, putative [Plasmodium falciparum 3D7]	insulin-like peptide receptor ilp-r
Contig8558_672	99.1271	73.1815	4.03339	0.548242	1.88884	1.07991	0.805058	1.06835	0.840829	0.989345	0.29637	0.344874	0.378043	Contig8558		Schistosoma mansoni calcium-binding protein mRNA, 3 end / SJCHGC01695	calmodulin
TC14276_591	0.390251	70.4375	3.32882	1.82534	1.03367	0.466292	0.829942	2.73284	1.25034	1.60837	0.622344	0.691099	0.552246	TC14276		weakly similar to gene_id:MED24.21~unknown protein {Arabidopsis thaliana}, partial (40%) / SJCHGC05455	hesb like domain containing 1
Contig8445_1721	110.869	65.0885	64.9489	2.22721	0.373992	0.909277	0.682543	0.976752	1.07898	0.987253	0.541896	0.544382	0.435916	Contig8445		Drosophila melanogaster AT12755 full insert cDNA / SJCHGC09229	purple acid
Contig8558_806	71.19	48.193	3.2304	0.519593	1.38042	0.949507	1.00463	0.943919	0.697664	0.977021	0.325454	0.421447	0.445767	Contig8558		Schistosoma mansoni calcium-binding protein mRNA, 3 end / SJCHGC01695	calmodulin
Contig5080_730	69.8585	46.358	53.9804	0.815396	0.735147	1.04284	1.28625	0.963267	0.880347	0.95478	0.420843	0.687848	0.557567	Contig5080		Schistosoma japonicum clone ZZZ264 mRNA sequence / SJCHGC03555	sjchgc03555 protein [Schistosoma japonicum], hypothetical protein
Contig7280_718	105.649	43.5361	70.1579	0.778253	0.469418	0.449147	1.48429	0.558426	0.679116	0.906562	1.88164	2.16732	2.35809	Contig7280		Homo sapiens chromosome 1 clone RP11-332J14, complete sequence / SJCHGC05349	cg1697-isoform b
Contig6889_1127	94.0251	39.6569	27.9902	3.62188	0.975052	0.759771	0.455317	0.94939	1.07515	1.2704	0.390325	0.480679	0.490986	Contig6889		Schistosoma japonicum clone ZZZ32 mRNA sequence / SJCHGC04417	plexin domain containing 2
Contig6105_1208	53.3341	39.3679	22.6243	1.33373	0.474305	0.74347	0.387642	1.20276	1.03971	1.0337	0.265155	0.230513	0.27586	Contig6105		Schistosoma japonicum clone ZZZ297 mRNA sequence / NADH dehydrogenase subunit 4 [Philaenus spumarius]	---NA---
Contig7280_658	125.068	38.2483	55.4004	0.781117	0.468117	0.498907	1.51206	0.534095	0.695869	0.805284	1.88746	2.11807	2.3692	Contig7280		Homo sapiens chromosome 1 clone RP11-332J14, complete sequence / SJCHGC05349	cg1697-isoform b
Contig7271_659	49.1475	38.1489	13.8784	11.8799	0.418178	0.486525	1.19311	0.783795	0.715109	0.650389	1.00837	1.64166	1.25425	Contig7271		Schistosoma mansoni anti-inflammatory protein 16 mRNA, partial cds / SJCHGC05573	sjchgc05573 protein [Schistosoma japonicum], similar to stage-specific protein SPO-1(Schistosoma mansoni)
Contig4907_694	68.3675	34.9618	45.2278	1.43426	0.908888	0.573884	0.355108	1.36605	0.978996	1.06333	0.345194	0.311889	0.246566	Contig4907		Schistosoma japonicum clone ZZZ249 mRNA sequence / SJCHGC04334	sjchgc04334 protein [Schistosoma japonicum], similar to AAP06378-hypothetical protein(Schistosoma japonicum)
Contig62_200	104.092	32.097	53.8417	1.1577	0.46743	0.588877	0.67459	1.56787	1.32581	1.19862	0.884164	0.802052	0.822304	Contig62		Schistosoma japonicum clone ZZZ32 mRNA sequence	sjchgc09062 protein [Schistosoma japonicum], similar to egg protein CP391S(Schistosoma japonicum)
Contig6103_743	77.5724	31.2116	63.2886	3.2611	0.918753	0.919043	0.429375	1.09508	0.971579	1.04294	0.383342	0.305034	0.245291	Contig6103		Schistosoma japonicum clone ZZZ32 mRNA sequence / SJCHGC02040	sjchgc02040 protein>gb|AAS68255.1| egg protein CP391S [Schistosoma japonicum]
Contig335_379	17.4422	29.5855	7.67719	4.96096	3.37496	0.464889	0.791267	0.902979	0.767014	0.890642	0.891289	0.795	0.880831	Contig335		Schistosoma japonicum clone S11A non-LTR retrotransposon SjR2-like, partial sequence / SJCHGC04023	reverse transcriptase
Contig6155_434	104.995	29.0995	1.0749	0.671828	6.02438	0.984402	0.944022	1.1019	1.00805	0.983916	0.550542	0.453686	0.427826	Contig6155		Mouse DNA sequence from clone RP23-432F24 on chromosome 4, completesequence	---NA---
Contig6881_804	10.2761	27.593	8.05626	4.01663	5.19547	0.576513	0.681444	0.932585	0.872225	0.942917	0.581451	0.628416	0.649189	Contig6881		Schistosoma japonicum clone ZZD1356 mRNA sequence	related to y39b6b
Contig6155_394	106.803	25.2839	1.13768	0.678933	5.68092	0.845892	0.8467	1.06339	0.930324	0.925304	0.496189	0.443809	0.391933	Contig6155		Mouse DNA sequence from clone RP23-432F24 on chromosome 4, completesequence	---NA---
Contig6774_557	34.116	25.0763	24.2033	0.717267	0.501965	0.910588	1.24255	0.963667	0.886874	0.992159	0.456114	0.693818	0.611617	Contig6774		Schistosoma japonicum clone ZZZ264 mRNA sequence / SJCHGC01408	sjchgc01408 protein [Schistosoma japonicum], hypothetical protein containing siganl peptide
Contig5298_954	65.1497	25.0703	40.5314	0.280336	0.222683	0.705977	0.15533	1.21326	1.10474	0.832454	0.0987202	0.0581216	0.0601894	Contig5298		Zebrafish DNA sequence from clone CH211-202A8 in linkage group 24,complete sequence	sjchgc02005 protein [Schistosoma japonicum], hypothetical protein containing siganl peptide
Contig6889_1390	46.8865	24.3728	14.4485	2.48158	0.846411	0.770684	0.547629	0.996731	1.07631	1.11575	0.492471	0.604023	0.581882	Contig6889		Schistosoma japonicum clone ZZZ32 mRNA sequence / SJCHGC04417	plexin domain containing 2
TC19023_237	8.54554	24.129	4.90617	3.22717	6.91403	0.598609	0.894436	0.977757	0.818377	0.956663	0.876065	0.807865	0.951705	TC19023			tpa: endonuclease-reverse transcriptase
Contig6211_188	52.0267	22.4033	32.6332	0.458932	0.141534	0.924986	0.260451	1.23817	1.14821	1.32661	0.132967	0.0919284	0.0544012	Contig6211		Schistosoma japonicum clone ZZD485 mRNA sequence	beta-lactamase domain protein
Contig2091_653	10.8545	21.6132	5.44034	3.9085	2.59453	0.485722	0.88449	0.813543	0.779325	0.911945	0.936061	0.843431	0.935937	Contig2091		Schistosoma japonicum retrotransposon SjR2 polyprotein gene, completecds	reverse transcriptase
Contig6211_228	41.0371	20.8211	35.5802	0.432761	0.0984976	0.859635	0.273853	1.40168	1.13474	1.42379	0.132927	0.0913908	0.0568925	Contig6211		Schistosoma japonicum clone ZZD485 mRNA sequence	beta-lactamase domain protein
Contig714_298	32.471	19.9949	79.7295	0.232592	0.0509154	0.840185	0.210599	1.09963	1.21161	1.04411	0.113849	0.0639121	0.0674448	Contig714		S.mansoni mRNA for Sm10 protein	dynein light chain 2
Contig7578_999	135.239	19.8271	106.981	3.31689	1.24619	0.889834	0.58973	0.97182	0.851541	0.897196	0.466163	0.504787	0.442453	Contig7578		Argopecten irradians isolate iolsaicl381ct421cn443 ribosomalprotein L14 mRNA, partial cds / SJCHGC05774	sjchgc05774 protein [Schistosoma japonicum], hypothetical protein
Contig2467_540	1.83532	19.3288	7.56414	0.151829	174.348	0.477688	0.330288	0.414833	0.96686	0.668665	0.588297	1.07818	0.485951	Contig2467		Orectoloref BUs ornatus internal transcribed spacer 2, and 28S ribosomalRNA gene, partial sequence	protein
Contig7933_1209	12.8052	18.5533	6.23403	3.37818	5.3741	0.580881	0.765103	1.01257	0.834115	0.998799	0.73667	0.789184	0.798122	Contig7933		Schistosoma mansoni calponin homolog mRNA, complete cds / SJCHGC02977	sjchgc02977 protein [Schistosoma japonicum], similar to Hypothetical protein CBG22835(Caenorhabditis briggsae)
Contig4244_774	9.6981	17.4601	4.90422	3.76938	3.16397	0.487836	0.74469	1.00519	0.87766	0.921204	0.810425	0.595673	0.724438	Contig4244		Schistosoma japonicum clone S11A non-LTR retrotransposon SjR2-like,partial sequence / SJCHGC06937	endonuclease-reverse transcriptase
Contig2091_592	8.20162	17.0594	3.9057	2.76123	2.14958	0.502585	0.899586	0.854503	0.752383	0.903662	0.934842	0.866226	0.969267	Contig2091		Schistosoma japonicum retrotransposon SjR2 polyprotein gene, completecds	reverse transcriptase
Contig8408_1465	47.3249	16.9752	13.5309	0.360248	0.537009	1.5957	2.3342	0.38356	0.460573	0.50875	0.733374	1.05969	0.285855	Contig8408		Schistosoma japonicum clone ZZD1466 mRNA sequence	mgc81526 protein
Contig720_101	15.5321	16.9578	4.43395	0.843855	0.46431	0.785503	1.39921	0.63738	0.654255	0.680033	1.18351	1.25661	1.35628	Contig720		Plasmodium falciparum 3D7 chromosome 2 section 35 of 73 of thecomplete sequence	---NA---
TC7276_254	10.8903	16.9434	4.5931	2.51001	3.69271	0.5605	0.68243	0.839666	0.866759	0.967912	0.651379	0.674652	0.690492	TC7276		homologue to P0443G08.2 {Oryza sativa (japonica cultivar-group)}, partial (5%) / SJCHGC03136	sjchgc03136 protein [Schistosoma japonicum], hypothetical protein
Contig780_6	7.91688	16.7373	5.19482	3.70038	5.30721	0.642986	0.716591	0.882994	0.750538	0.900629	0.623001	0.601518	0.643937	Contig780		Homo sapiens BAC clone RP11-582H21 from 2, complete sequence / SJCHGC09829	sjchgc09829 protein [Schistosoma japonicum], hypothetical protein
Contig8408_1425	45.7776	16.5694	10.507	0.3947	0.52684	1.8913	2.62373	0.443692	0.54512	0.586547	0.795374	1.12778	0.30604	Contig8408		Schistosoma japonicum clone ZZD1466 mRNA sequence	mgc81526 protein
Contig5921_588	13.7862	16.3505	5.87923	16.2155	4.11143	0.303182	0.732316	0.594867	0.531049	0.5855	0.757013	0.764323	0.987202	Contig5921		Holospora obtusa non-mitochondrial nucleotide transport protein (nnt)gene, complete cds	gag-pol polyprotein
Contig4089_531	8.3083	16.346	5.27441	4.25191	3.98425	0.632831	0.875424	1.01275	0.878812	0.967618	0.829666	0.749309	0.857795	Contig4089		Schistosoma japonicum retrotransposon SjR2 polyprotein gene, completecds	endonuclease-reverse transcriptase
TC9920_251	5.41414	16.3143	3.46366	2.36438	4.97013	0.559272	0.814055	0.756445	0.739823	0.873371	0.869173	0.863186	0.904609	TC9920			tpa: endonuclease-reverse transcriptase
TC14795_1151	2.03825	16.2687	0.773292	0.405966	16.5678	1.08271	0.51727	1.43184	1.26849	1.86911	0.364556	0.619774	0.342186	TC14795		homologue to unnamed protein product {Homo sapiens}, partial (6%)	---NA---
Contig1082_1	6.99405	16.1442	4.81755	3.95943	4.57091	0.481027	0.525149	0.970455	0.860337	0.961518	0.606047	0.638908	0.690557	Contig1082		Schistosoma japonicum retrotransposon Gulliver clone M5A, partialsequence	---NA---
Contig1659_228	17.0019	15.8354	5.57731	21.0184	4.78615	0.594791	0.679744	0.971722	0.874577	0.866963	0.848305	0.720799	0.84228	Contig1659		Shigella flexneri 2a str. 2457T section 4 of 16 of the complete genome	gag-pol polyprotein	GO:0006612 (protein targeting to membrane) GO:0051234 (establishment of localization) GO:0033036 (macromolecule localization) GO:0015031 (protein transport) GO:0006613 (cotranslational protein targeting to membrane) GO:0006605 (protein targeting) GO:00160
Contig6515_1203	8.9664	15.8088	5.79683	4.53502	3.61231	0.528479	0.781496	1.05259	0.837753	0.979317	0.762567	0.633354	0.776312	Contig6515		Schistosoma japonicum retrotransposon SjR2 polyprotein gene, completecds	endonuclease-reverse transcriptase
Contig3004_830	48.4673	15.7889	53.1278	0.563732	0.236945	0.584163	0.199146	1.18741	1.54243	1.46277	0.198212	0.167811	0.163539	Contig3004		Mouse DNA sequence from clone RP23-336B11 on chromosome 4, completesequence / SJCHGC06503	sjchgc06503 protein [Schistosoma japonicum], similar to egg protein CP391S(Schistosoma japonicum)
TC16052_364	2.18033	15.4337	0.841371	0.45462	16.0974	0.814374	0.550387	1.25304	1.22507	1.76792	0.503484	0.895312	0.521674	TC16052		TERT gene [Plasmodium yoelii yoelii]	---NA---
Contig2170_644	8.70187	15.095	5.04053	3.29089	3.58919	0.471201	0.706064	0.974656	0.772615	0.948645	0.582696	0.613326	0.620522	Contig2170		Schistosoma japonicum retrotransposon SjR2 polyprotein gene, completecds	endonuclease-reverse transcriptase
Contig720_148	15.2757	14.6827	3.68671	0.876013	0.411689	0.711226	1.40719	0.610192	0.625177	0.644877	1.21641	1.22683	1.33477	Contig720		Plasmodium falciparum 3D7 chromosome 2 section 35 of 73 of thecomplete sequence	---NA---
Contig6881_961	6.36434	14.6382	6.49167	4.06284	4.17407	0.573375	0.811376	0.809556	0.766243	0.882254	0.716166	0.757005	0.910634	Contig6881		Schistosoma japonicum clone ZZD1356 mRNA sequence	related to y39b6b
TC10747_1692	1.77134	14.3766	0.771135	0.468709	15.8716	0.788103	0.37682	1.18562	1.18067	1.54914	0.440336	0.720184	0.390064	TC10747		similar to B1140D12.10 {Oryza sativa (japonica cultivar-group)}, partial (16%) / SJCHGC05415	sjchgc05415 protein [Schistosoma japonicum], similar to ubiquitin-protein ligase 1, putative(Plasmodium falciparum 3D7)
Contig1672_103	4.91226	14.2594	2.95127	2.11402	3.50161	0.631533	0.616977	1.1854	0.912321	0.909665	0.4651	0.585491	0.723859	Contig1672		Homo sapiens BAC clone RP11-335I19 from 2, complete sequence	tpa: endonuclease-reverse transcriptase
Contig1743_360	7.28678	14.2502	4.32521	5.06322	5.90541	0.587213	0.832963	0.889645	0.757688	0.864456	0.709177	0.749261	0.791217	Contig1743		Homo sapiens chromosome 16 clone RP11-410N2, complete sequence / SJCHGC03078	protein
Contig680_298	1.22209	14.2034	5.94659	0.191771	65.9801	0.427189	0.526064	0.771324	1.11689	0.838818	0.716107	0.98148	0.671309	Contig680		Erinaceus europaeus partial 18S rRNA gene	chk1 checkpoint homolog
Contig449_344	3.99165	13.9507	2.44486	1.27338	2.56821	0.555149	0.780287	0.890384	0.977251	0.94167	0.753501	0.889758	0.878373	Contig449		Mouse DNA sequence from clone RP23-163P22 on chromosome 2, complete sequence	sjchgc00166 protein [Schistosoma japonicum], hypothetical protein containing GTP-binding signal recognition particle SRP54, G-domain domain
TC14157_1133	1.93061	13.8345	0.74214	0.430329	14.6271	1.19883	0.67116	1.7178	1.46928	2.18795	0.436579	0.666663	0.438952	TC14157		homologue to LP11503p {Drosophila melanogaster}, partial (3%)	_6
TC14282_884	2.09373	13.3844	0.760588	0.506133	13.8139	1.05731	0.574738	1.48373	1.31543	1.90304	0.469199	0.68873	0.439529	TC14282		similar to unnamed protein product {Mus musculus}, partial (13%) / hypothetical protein Tc00.1047053507357.135 [Trypanosoma cruzi]	---NA---
Contig2640_569	12.8571	13.2226	0.472934	1.8313	2.11225	0.291376	0.897076	0.428238	0.405688	0.373529	1.32774	1.31741	1.4738	Contig2640		Homo sapiens chromosome 18, clone RP11-761D8, complete sequence / SJCHGC02447	sjchgc02447 protein [Schistosoma japonicum], hypothetical protein
TC7128_237	0.398021	13.1474	0.400564	0.514676	7.85524	0.66388	0.378684	0.945501	1.2372	0.849604	0.698359	0.508229	1.25996	TC7128			protein
TC7355_2131	1.66093	13.0435	0.721488	0.376215	12.4123	0.916422	0.546805	1.50732	1.29595	1.94352	0.38655	0.613022	0.376732	TC7355		Rac GTPase {Schistosoma mansoni}, complete	ras-related c3 botulinum toxin substrate 1 (rhosmall gtp binding protein rac1)
TC14530_569	1.90763	12.9199	0.704575	0.419763	13.2491	1.04206	0.544365	1.47195	1.33462	1.84857	0.42026	0.618348	0.396051	TC14530		homologue to similar to Plasmodium falciparum. Malaria antigen {Dictyostelium discoideum}, partial (1%)	---NA---
TC9144_964	1.81366	12.7581	0.742234	0.437729	13.8444	1.09233	0.603049	1.66755	1.41365	1.98081	0.448058	0.69046	0.437368	TC9144		homologue to unknown protein {Arabidopsis thaliana}, partial (13%)	---NA---
Contig6207_987	27.3237	12.594	6.85303	1.69074	1.357	0.641461	0.327221	0.920071	0.790144	0.976909	0.241311	0.192124	0.180341	Contig6207		Schistosoma mansoni peptidylglycine alpha hydroxylating mono-oxygenase mRNA, complete cds / SJCHGC06762	peptidylglycine alpha-hydroxylating monooxygenase
TC17651_225	20.7617	12.5399	5.26228	1.14515	0.517695	0.560827	1.08844	0.467128	0.549685	0.496191	1.14226	1.04584	1.03854	TC17651		SJCHGC06436	sjchgc06436 protein [Schistosoma japonicum], similar to NP_956492-similar to heme binding protein 2(Danio rerio)
TC19629_476	1.61605	12.0316	0.691692	0.376793	11.9003	1.07405	0.510445	1.4153	1.26676	1.80931	0.400167	0.585947	0.382857	TC19629		similar to hypothetical protein {Schistosoma sp. CT-2002}, partial (9%)	sjchgc09270 protein [Schistosoma japonicum], similar to AAM66328 protein (Schistosoma japonicum)-hypothetical protein(Schistosoma sp. CT-2002)
Contig5632_277	3.64358	11.8721	2.61439	1.71414	1.69041	0.466453	0.65767	1.02676	0.948856	0.987801	0.610589	0.751071	0.843465	Contig5632		Schistosoma mansoni adenylosuccinate lyase (ASL) gene, exons 6, 7, 8,and complete cds; long terminal repeat retrotransposon,complete sequence	endonuclease-reverse transcriptase
Contig4716_359	9.14344	11.6767	0.709079	0.944617	0.814253	0.791627	0.681524	0.885104	1.07798	1.13095	0.557579	0.420086	0.494114	Contig4716		Homo sapiens chromosome 19, BAC 275282 (CIT-B-325L16), complete sequence / SJCHGC06920	gypsy danio rerio 1 polyprotein
Contig6281_571	13.3891	11.6602	9.71345	2.06197	1.10183	0.732282	0.648276	1.3267	1.05447	1.07769	0.612647	0.744192	0.646489	Contig6281		Schistosoma japonicum clone ZZD1571 mRNA sequence	---NA---
TC8007_1224	1.57786	11.6023	0.680829	0.404847	12.6136	0.966535	0.562732	1.47704	1.33833	1.82751	0.405058	0.604244	0.407867	TC8007		similar to histone acetyltransferase Gcn5 putative {Plasmodium falciparum 3D7}, partial (0%) / SJCHGC04895	sjchgc04895 protein [Schistosoma japonicum], hypothetical protein
TC17030_742	4.81142	11.5692	3.24925	2.35702	3.86861	0.632714	0.743831	0.876178	0.832024	0.926633	0.596236	0.597028	0.594086	TC17030		similar to centrin 3 {Xenopus laevis}, partial (26%) / SJCHGC09133	centrin 3
Contig5562_1078	7.00268	11.4144	4.54922	2.88508	2.64577	0.467316	0.809287	0.748695	0.755364	0.804677	1.1386	0.83221	0.808506	Contig5562		Schistosoma haematobium acetylcholinesterase gene, complete cds	endonuclease-reverse transcriptase
Contig2640_527	13.6521	11.3925	0.471933	1.80639	2.06007	0.307275	0.890974	0.442686	0.425118	0.35822	1.33709	1.31047	1.45686	Contig2640		Homo sapiens chromosome 18, clone RP11-761D8, complete sequence / SJCHGC02447	sjchgc02447 protein [Schistosoma japonicum], hypothetical protein
Contig5741_633	1.22035	11.3701	0.879888	1.20344	1.02185	0.629601	0.994599	0.849069	0.855959	0.872738	0.960211	1.0611	1.10879	Contig5741		S.mansoni (Liberia) mRNA for ATPase (putative)	yme1-like 1
TC11704_662	1.79623	11.3563	0.8114	0.493857	12.2161	0.93027	0.565476	1.33591	1.21379	1.67548	0.571831	0.765512	0.513467	TC11704		homologue to similar to Plasmodium falciparum (isolate 3D7). Hypothetical protein {Dictyostelium discoideum}, partial (1%)	---NA---
TC14166_964	1.54614	11.2786	0.69209	0.409018	11.6855	1.12191	0.458814	1.42089	1.28796	1.8824	0.364185	0.47926	0.324434	TC14166			---NA---
Contig7259_320	113.605	11.1628	0.941994	0.988814	5.83986	0.879877	0.731237	1.07854	0.954548	0.918053	0.499004	0.398574	0.348538	Contig7259		Homo sapiens, clone IMAGE:4650210, mRNA / SJCHGC02876	aquaporin 9
Contig6011_518	9.46719	11.1044	5.33894	3.53949	2.58698	0.489872	0.924462	0.909736	0.868427	1.06838	0.79098	0.939687	0.927968	Contig6011		Schistosoma japonicum clone S11A non-LTR retrotransposon SjR2-like, partial sequence	endonuclease-reverse transcriptase
Contig7259_447	100.913	11.0312	0.984231	0.922629	5.35031	0.810553	0.713655	1.05394	0.873828	1.03438	0.465064	0.400834	0.336763	Contig7259		Homo sapiens, clone IMAGE:4650210, mRNA / SJCHGC02876	aquaporin 9
Contig2779_753	22.063	10.9067	18.1393	0.700812	0.306905	0.782357	0.451043	1.41545	0.922181	1.02165	0.201289	0.388994	0.213895	Contig2779		Schistosoma japonicum clone ZZD1096 mRNA sequence / SJCHGC02959	sjchgc02959 protein [Schistosoma japonicum], similar to AAP06031 -hypothetical protein with DUF164 domain(Schistosoma japonicum)
Contig6207_814	39.2678	10.6332	7.61677	2.02725	1.28677	0.685437	0.299514	0.994466	0.912263	0.956252	0.214029	0.15341	0.152162	Contig6207		Schistosoma mansoni peptidylglycine alpha hydroxylating mono-oxygenase mRNA, complete cds / SJCHGC06762	peptidylglycine alpha-hydroxylating monooxygenase
Contig4082_1068	8.67729	10.4502	4.48181	2.91297	1.7154	0.382419	0.759045	0.793768	0.766487	0.918243	0.866093	0.825471	1.06154	Contig4082		Schistosoma japonicum clone S11A non-LTR retrotransposon SjR2-like,partial sequence / SJCHGC04023	protein
TC7166_81	7.35233	10.4259	4.02161	3.59117	2.12392	0.465245	0.857696	0.898834	0.874824	0.88044	0.861439	0.861267	0.926295	TC7166		homologue to polyprotein {Schistosoma japonicum}, partial (2%) / SJCHGC03094	sjchgc03094 protein [Schistosoma japonicum], similar to polyprotein(Schistosoma japonicum)
TC10065_266	7.65805	10.4244	4.03027	2.4519	4.16788	0.590668	0.821854	0.930082	0.794721	0.983093	0.781508	0.742758	0.849973	TC10065		similar to putative O antigen ligase {Vibrio cholerae}, partial (4%)	endonuclease-reverse transcriptase
TC7211_962	4.64578	10.4004	2.58964	1.38222	1.43747	0.515513	0.545103	1.02482	1.07869	1.08619	0.377305	0.503745	0.592404	TC7211			protein
Contig3199_594	11.9637	10.2127	0.402426	0.221656	0.0586065	1.61171	3.54926	0.807926	0.868201	0.940004	0.795715	1.14905	0.570187	Contig3199		Dictyostelium discoideum chromosome 2 map 215673-367476 strain AX4,complete sequence / SJCHGC01489	outer dense fiber of sperm tails 3
Contig5965_326	5.05851	10.0326	2.64109	1.6459	2.38422	0.370413	0.676216	0.672877	0.730571	0.745657	0.725162	0.936705	1.05353	Contig5965		Schistosoma japonicum clone S11A non-LTR retrotransposon SjR2-like,partial sequence	endonuclease-reverse transcriptase
Contig5562_1038	6.20952	9.87246	4.74924	2.82801	2.82237	0.490122	0.802945	0.814372	0.708007	0.895291	1.08033	0.943173	0.925524	Contig5562		Schistosoma haematobium acetylcholinesterase gene, complete cds	endonuclease-reverse transcriptase
Contig2573_303	15.2691	9.85473	0.87478	0.48506	0.588881	0.888004	0.493894	1.37032	1.28748	1.43235	0.324185	0.319536	0.288746	Contig2573		Homo sapiens BAC clone RP11-556G22 from 4, complete sequence	lrp2 binding protein
Contig8258_747	2.0979	9.79848	1.00003	1.47152	9.98499	0.690119	0.442904	0.960768	0.85997	1.15775	0.432065	0.590484	0.423366	Contig8258		Homo sapiens chromosome 11, clone RP11-6K5, complete sequence	tpa: endonuclease-reverse transcriptase
TC17935_218	7.1406	9.62249	3.22176	2.61508	5.90311	0.699765	0.792712	0.794153	0.76496	0.910688	0.763072	0.746159	0.763732	TC17935			protein
Contig8594_1597	11.5062	9.44024	1.24982	2.39439	3.0083	0.666562	0.824068	0.997476	1.01215	0.957745	0.782086	0.659673	0.5939	Contig8594		Xenopus laevis Rae1-Gle2 (Rae1-Gle2) mRNA, complete cds / SJCHGC02293	sjchgc02293 protein [Schistosoma japonicum], hypothetical protein containing siganl peptide
Contig974_51	4.16952	9.43845	1.75952	0.408168	2.92374	0.91494	1.10332	0.666379	0.585913	0.926653	0.739814	0.73302	0.856826	Contig974		Schistosoma japonicum non-LTR retrotransposon Sj-pido clone S19A,partial sequence / SJCHGC02645	sjchgc02645 protein [Schistosoma japonicum], similar to reverse transcriptase SjR1(Schistosoma japonicum)
Contig2675_547	9.87348	9.42192	8.86154	1.95856	1.00101	0.712252	0.666015	1.39467	1.15418	1.19701	0.605725	0.806619	0.663473	Contig2675		Schistosoma japonicum clone ZZZ264 mRNA sequence	---NA---
Contig8876_2704	3.61904	9.39019	2.42578	0.72458	1.47872	0.49553	0.866726	0.6241	0.70176	0.790545	0.946973	0.950845	0.997328	Contig8876		Schistosoma japonicum clone ZZZ262 mRNA sequence / SJCHGC06324	major egg antigen
Contig5323_1161	4.85359	9.13254	1.87661	0.831751	1.56902	0.677711	1.05506	0.87646	0.94385	1.00901	0.897376	0.594238	0.904929	Contig5323		Schistosoma mansoni adenylosuccinate lyase (ASL) gene, exons 6, 7, 8,and complete cds; long terminal repeat retrotransposon,complete sequence / SJCHGC02649	tpa: gag-pol polyprotein
TC14738_668	5.44256	8.96794	3.52209	2.29772	3.06579	0.518498	0.755826	0.835176	0.82583	0.887061	0.720943	0.845946	0.954435	TC14738		dynein beta chain, putative [Plasmodium falciparum 3D7]	---NA---
Contig3099_508	6.23494	8.74049	2.16198	2.24651	1.63746	0.657768	0.529092	0.867214	0.839815	0.961389	0.348045	0.483551	0.453985	Contig3099		Homo sapiens chromosome 8, clone RP11-65D17, complete sequence / SJCHGC06920	gypsy danio rerio 1 polyprotein
Contig4236_796	11.3679	8.70016	1.45383	1.13105	1.59319	0.761449	0.504667	0.788271	0.880936	1.06915	0.369994	0.2519	0.319496	Contig4236		Schistosoma japonicum clone ZZD180 mRNA sequence / SJCHGC03933	sjchgc03933 protein>gb|AAP06209.1| similar to GenBank Accession Number P04323 retrovirus-related pol polyprotein - fruit fly [Schistosoma japonicum]
Contig3231_556	12.2654	8.66588	9.2408	2.20686	1.2597	0.75899	0.60568	1.38462	0.912597	1.07656	0.648558	0.764217	0.604425	Contig3231		Homo sapiens BAC clone RP11-615B17 from 2, complete sequence	---NA---
Contig5464_1013	5.3825	8.58556	2.4365	13.3066	2.11254	0.450019	0.74309	0.667638	0.773542	0.692621	0.952049	0.980065	1.0841	Contig5464		Homo sapiens, clone IMAGE:4844539, mRNA	gag-pol polyprotein
TC7133_1560	3.27868	8.57523	2.14617	1.9865	2.88887	0.505778	0.432358	0.729028	0.681582	0.82173	0.309877	0.330657	0.345228	TC7133			endonuclease-reverse transcriptase
Contig8594_1557	9.90404	8.39724	1.08538	1.84579	2.4859	0.663143	0.672519	0.940436	0.8903	0.973567	0.596616	0.531615	0.466068	Contig8594		Xenopus laevis Rae1-Gle2 (Rae1-Gle2) mRNA, complete cds / SJCHGC02293	sjchgc02293 protein [Schistosoma japonicum], hypothetical protein containing siganl peptide
Contig4089_491	4.5682	8.35964	2.93779	3.2604	2.89261	0.590948	0.901815	0.928566	0.832041	0.97554	0.73327	0.743152	0.811548	Contig4089		Schistosoma japonicum retrotransposon SjR2 polyprotein gene, completecds	endonuclease-reverse transcriptase
Contig1375_107	4.6816	8.35164	2.63107	3.33042	2.56078	0.468436	0.685434	1.08261	0.883773	1.00357	0.831441	0.771274	0.857006	Contig1375		Schistosoma japonicum clone G55A non-LTR retrotransposon SjR2-like, partial sequence / SJCHGC02974	sjchgc02974 protein [Schistosoma japonicum], hypothetical protein
Contig4403_496	3.25506	8.29755	2.76868	3.42505	3.47705	0.508121	0.775801	0.752673	0.789988	0.784088	0.691123	0.974622	0.865956	Contig4403		Schistosoma japonicum Sj-alpha-1 retroposon-like sequence	---NA---
Contig6665_1280	7.94836	8.16277	2.90883	3.21881	2.65502	0.592973	0.708313	0.919772	0.823188	0.881654	0.778576	0.98757	0.919049	Contig6665		Entamoeba histolytica Mre11 gene, complete cds / SJCHGC02641	endonuclease reverse transcriptase
TC10001_438	7.36284	8.13759	4.42069	2.42055	3.21693	0.5813	0.75769	0.84322	0.735702	0.850115	0.865463	0.745334	0.834104	TC10001		weakly similar to reverse transcriptase homolog {Chironomus thummi}, partial (3%)	endonuclease-reverse transcriptase
Contig8644_1259	12.2655	8.02781	0.983558	6.55971	0.548674	0.857128	0.541537	0.976721	0.991074	1.03058	0.238336	0.21083	0.226617	Contig8644		S.mansoni ATP:guanidino kinase (Smc74) mRNA, complete cds / SJCHGC01849	dna-damage repair protein drt111 precursor
TC16277_316	6.44083	7.67092	3.1712	2.77336	1.75874	0.512988	0.912587	0.912851	0.825892	0.879478	0.835783	0.962341	0.944537	TC16277		similar to polyprotein {Schistosoma japonicum}, partial (11%)	bucentaur
Contig6094_927	6.60618	7.66217	6.45908	0.750354	0.717684	0.868962	1.02734	1.01001	1.00943	0.982456	0.534919	0.506309	0.498544	Contig6094		Plasmodium falciparum DNA from MAL1P1, complete sequence / SJCHGC05012	sjchgc05012 protein [Schistosoma japonicum], hypothetical protein
Contig1688_143	1.69844	7.63228	1.07544	0.649224	3.08146	0.448051	0.77744	0.503367	0.729306	0.880362	0.859683	0.958665	1.16407	Contig1688		Schistosoma japonicum 14-3-3 protein mRNA, complete cds	tyrosine 3-monooxygenase tryptophan 5-monooxygenase activationtheta polypeptide a	GO:0016746 (transferase activity, transferring acyl groups) GO:0016747 (transferase activity, transferring groups other than amino-acyl groups) GO:0008415 (acyltransferase activity) GO:0016740 (transferase activity)
Contig6094_884	6.56549	7.51318	6.17175	0.750515	0.704477	0.7505	0.995135	0.913323	0.934126	0.84649	0.559669	0.497204	0.477942	Contig6094		Plasmodium falciparum DNA from MAL1P1, complete sequence / SJCHGC05012	sjchgc05012 protein [Schistosoma japonicum], hypothetical protein
Contig58_144	3.65168	7.50415	2.29032	2.42697	1.8706	0.524829	0.553349	0.844417	0.984894	0.970258	0.603098	0.538592	0.557932	Contig58		Schistosoma japonicum clone ZZZ264 mRNA sequence	uncharacterized coiled-coilprotein
Contig4716_418	6.51708	7.45763	0.544928	0.851668	0.601086	1.18186	1.0099	1.20612	1.41213	1.47672	0.873138	0.625673	0.744781	Contig4716		Homo sapiens chromosome 19, BAC 275282 (CIT-B-325L16), complete sequence / SJCHGC06920	gypsy danio rerio 1 polyprotein
TC16053_332	1.96355	7.45571	1.55812	0.49546	1.07675	0.49427	0.987731	2.02572	1.11886	1.39366	0.802857	0.778592	0.566651	TC16053			---NA---
Contig8876_2764	8.37563	7.3859	3.94642	0.541883	0.790144	0.444284	0.992043	0.648533	0.693205	0.791096	0.958203	0.923071	1.0541	Contig8876		Schistosoma japonicum clone ZZZ262 mRNA sequence / SJCHGC06324	major egg antigen
TC9481_338	3.40576	7.37981	2.43147	1.00515	1.46644	0.48753	1.13158	0.411375	0.447176	0.457943	1.05686	1.03456	0.986572	TC9481			tpa: endonuclease-reverse transcriptase
Contig8900_3917	1.4305	7.10897	19.3267	0.953614	181.066	0.803468	0.851849	0.265282	0.721509	0.761262	0.387218	0.20572	0.0799187	Contig8900		Schistosoma mekongi 28S large subunit ribosomal RNA gene, partialsequence	-
Contig5464_1060	4.00079	7.0171	2.2684	11.1792	2.06749	0.471631	0.738552	0.785537	0.757003	0.794396	0.917497	0.963376	1.04771	Contig5464		Homo sapiens, clone IMAGE:4844539, mRNA	gag-pol polyprotein
TC7238_684	4.94743	6.96969	2.29552	2.74932	2.0585	0.496288	0.792424	0.813596	0.83978	0.86906	0.775011	0.897644	0.946548	TC7238			endonuclease-reverse transcriptase
Contig4236_691	10.2491	6.93189	1.37774	1.11923	1.08563	0.781705	0.443721	0.797319	0.812642	1.0992	0.254459	0.188592	0.241532	Contig4236		Schistosoma japonicum clone ZZD180 mRNA sequence / SJCHGC03933	sjchgc03933 protein>gb|AAP06209.1| similar to GenBank Accession Number P04323 retrovirus-related pol polyprotein - fruit fly [Schistosoma japonicum]
Contig4418_574	4.63178	6.90333	1.89176	3.36382	2.17921	0.46016	0.799677	0.776621	0.78123	0.734093	0.969849	1.01359	1.001	Contig4418		Homo sapiens BAC clone RP11-312H10 from 2, complete sequence	snf4 amp-activated protein kinase gamma
TC15521_1009	1.97428	6.88347	0.91151	0.518171	0.518104	0.429586	0.9726	0.871232	0.903668	1.04048	1.34779	1.57721	1.53958	TC15521		similar to structural maintenance of chromosomes protein 3 {Xenopus laevis}, partial (14%) / Smrter CG4013-PB, isoform B [Drosophila melanogaster] ref|NP_536797.2|	smc3 protein
TC16653_1097	2.36182	6.84548	0.917833	1.21524	8.60804	0.804272	0.73574	1.13701	1.12115	1.46035	0.723504	0.856388	0.676349	TC16653		similar to large Forked protein {Drosophila melanogaster}, partial (1%) / hypothetical protein DDB0188089 [Dictyostelium discoideum]	---NA---
Contig2573_263	13.7198	6.82964	0.761811	0.428782	0.518303	0.849889	0.499622	1.38885	1.27053	1.42155	0.323232	0.300023	0.278095	Contig2573		Homo sapiens BAC clone RP11-556G22 from 4, complete sequence	lrp2 binding protein
TC16428_231	5.11361	6.81806	2.93451	2.20836	2.14003	0.513818	0.724289	0.907592	0.894777	1.07234	0.756349	0.679457	0.719286	TC16428			---NA---
Contig4966_42	7.73522	6.75582	3.18506	1.60462	1.12408	0.29199	0.899414	0.326447	0.371225	0.376978	0.992797	0.997619	1.07452	Contig4966		Schistosoma japonicum clone ZZD403 mRNA sequence / SJCHGC05324	gag-pol polyprotein
Contig2904_108	12.2313	6.72788	11.9047	2.27216	0.918682	0.666369	0.938501	1.12814	0.856364	1.01921	0.852501	0.959232	0.898902	Contig2904		Homo sapiens chromosome 5 clone CTD-2075G19, complete sequence / NADH dehydrogenase subunit 5 [Strongyloides stercoralis]	---NA---
Contig4381_564	3.45163	6.66275	2.24169	2.63432	2.39835	0.549144	0.528763	0.763697	0.706568	0.798582	0.599148	0.51331	0.587114	Contig4381		Ureaplasma urealyticum section 46 of 59 of the complete genome	sjchgc03000 protein [Schistosoma japonicum], similar to polyprotein(Schistosoma japonicum)
Contig6087_1336	12.4727	6.6016	0.606721	1.75921	0.395878	0.817142	0.272609	1.23802	1.06087	1.266	0.194059	0.138953	0.122594	Contig6087		Plasmodium falciparum strain 3D7, chromosome 9; segment 1-5 / SJCHGC05018	riken cdna 4930412f15 gene
Contig131_534	3.74066	6.45621	1.66456	1.13021	1.39509	0.42932	1.0089	0.479928	0.632331	0.631934	0.598862	0.816086	0.998111	Contig131		Schistosoma japonicum 8 kDa calcium-binding protein mRNA, complete cds / 8 kDa calcium-binding protein [Schistosoma japonicum]	calmodulin	GO:0016021 (integral to membrane) GO:0031224 (intrinsic to membrane) GO:0044425 (membrane part) GO:0005739 (mitochondrion)
Contig2604_440	38.2037	6.39398	26.777	0.293589	0.206069	0.437565	0.84543	1.47604	1.17235	0.919715	0.986639	0.83419	0.963035	Contig2604		Schistosoma japonicum clone ZZZ32 mRNA sequence / SJCHGC09062	sjchgc09062 protein [Schistosoma japonicum], similar to egg protein CP391S(Schistosoma japonicum)
Contig8325_1047	5.67501	6.33091	1.93092	1.12711	2.15727	0.254035	0.84494	0.452639	0.45273	0.470281	1.06117	1.15906	1.21502	Contig8325		Drosophila melanogaster chromosome X section 55 of 74 of the completesequence / SJCHGC02109	sjchgc02109 protein [Schistosoma japonicum], hypothetical protein
Contig774_81	4.36137	6.20555	1.82147	3.55616	1.26621	0.452906	0.795057	0.578531	0.6542	0.720988	0.938933	0.79733	0.919707	Contig774		Sacrophaga peregrina ATBP mRNA for A-T-stretch binding protein(transcription factor), complete cds / cell invasion protein [Salmonella enterica subsp. enterica serovar Typhi] ref|NP_455588.1|	---NA---
Contig7516_266	4.41673	6.11544	1.83469	1.04963	0.91772	0.479352	0.373489	1.14144	0.988922	1.13264	0.357679	0.274511	0.460817	Contig7516		Schistosoma japonicum clone ZZD603 mRNA sequence / SJCHGC09374	sjchgc09374 protein [Schistosoma japonicum], similar to ENSANGP00000011363(Anopheles gambiae)
Contig4244_30	6.16622	6.05267	3.66053	2.02578	1.87126	0.405677	0.798624	0.795113	0.731146	0.900005	0.827425	0.847982	1.03236	Contig4244		Schistosoma japonicum clone S11A non-LTR retrotransposon SjR2-like,partial sequence / SJCHGC06937	endonuclease-reverse transcriptase
Contig2904_178	13.8034	6.04437	11.3799	2.18887	0.662979	0.722697	0.962227	1.31159	0.829219	1.13743	0.753129	0.844955	0.815728	Contig2904		Homo sapiens chromosome 5 clone CTD-2075G19, complete sequence / NADH dehydrogenase subunit 5 [Strongyloides stercoralis]	---NA---
Contig1251_198	9.47699	6.01179	10.687	1.08547	1.65286	0.5223	0.998879	0.805302	0.70433	0.841082	0.698241	0.821625	1.01709	Contig1251		Homo sapiens chromosome 5 clone CTC-548H10, complete sequence	---NA---
Contig1073_11	1.26292	5.96318	0.566427	0.809335	6.50022	0.884355	0.620326	1.31406	1.1614	1.46644	0.555272	0.564325	0.462219	Contig1073		Schistosoma japonicum clone G29A non-LTR retrotransposon SjR2-like, partial sequence	---NA---
Contig3279_457	2.52657	5.91981	3.02469	1.26463	0.74001	0.370698	1.28319	0.537201	0.417459	0.585458	1.08139	0.96591	1.2879	Contig3279		Homo sapiens BAC clone RP11-354N12 from 2, complete sequence	---NA---
Contig8950_2373	4.6647	5.89763	2.81335	1.96666	1.56053	0.418397	0.775094	0.955484	0.84715	0.940306	0.848434	0.889794	1.0233	Contig8950		Schistosoma japonicum clone G55A non-LTR retrotransposon SjR2-like,partial sequence / SJCHGC06252	ribosomal protein s16
Contig3023_631	15.9112	5.86685	9.0798	1.87126	0.647735	0.669604	0.972361	0.841512	0.801601	0.904619	0.851955	1.01093	0.960204	Contig3023		Homo sapiens chromosome 13q34 schizophrenia region contig 1 section 3 of 11 of the complete sequence / SJCHGC03325	cytochrome p450
Contig5857_422	5.39503	5.78154	0.244427	0.552987	0.235988	0.792828	0.950747	1.48008	1.47014	1.45731	0.42345	0.395075	0.297003	Contig5857		Homo sapiens X BAC RP11-478H11 (Roswell Park Cancer Institute Human BAC Library) complete sequence / SJCHGC04243	novel protein
Contig1861_501	3.09211	5.70359	1.95546	1.96005	2.76539	0.569632	0.715834	0.845522	0.900846	0.903915	0.700789	0.890124	0.949813	Contig1861		Schistosoma mansoni DNA for repeat sequences	---NA---
Contig7963_510	1.94712	5.66538	2.20711	0.968917	1.35316	0.597221	1.08046	0.681059	0.800413	0.919118	0.945068	0.841376	1.18374	Contig7963		Homo sapiens chromosome 8, clone RP11-598P20, complete sequence / SJCHGC01201	heterogeneous nuclear ribonucleoprotein k isoform a isoform 10
Contig5857_462	4.77489	5.59404	0.226626	0.541985	0.222029	0.777135	0.991151	1.47953	1.51554	1.45694	0.462085	0.415984	0.363337	Contig5857		Homo sapiens X BAC RP11-478H11 (Roswell Park Cancer Institute Human BAC Library) complete sequence / SJCHGC04243	novel protein
Contig5772_700	2.40027	5.47656	2.27486	0.950815	2.08537	0.579324	0.731157	0.853402	0.874619	1.07401	0.548788	0.685423	0.775478	Contig5772		Homo sapiens BAC clone RP11-399L3 from 2, complete sequence / SJCHGC02637	protein
TC13361_419	5.04377	5.43256	2.23416	1.95392	4.12095	0.62853	0.990518	0.753818	0.697713	0.850152	0.837254	0.821967	0.777312	TC13361		asparagine-rich protein [Plasmodium yoelii yoelii]	---NA---
Contig3425_209	1.03936	5.4307	0.763736	3.39179	1.35014	0.622681	0.287813	1.63261	1.73602	2.20535	0.45862	0.341111	0.446831	Contig3425		Schistosoma japonicum retrotransposon Gulliver clone M22A, partial sequence / SJCHGC05088	sjchgc05088 protein [Schistosoma japonicum], similar to reverse transcriptase Mag-Sj(Schistosoma japonicum)
Contig5772_742	2.46564	5.40207	2.4822	0.843996	1.98624	0.565507	0.724337	0.863567	0.920358	1.27113	0.653864	0.707442	0.791943	Contig5772		Homo sapiens BAC clone RP11-399L3 from 2, complete sequence / SJCHGC02637	protein
Contig7225_1154	2.12534	5.37112	2.26368	0.6663	0.923855	0.620527	0.884033	1.44862	1.29554	1.42403	0.83143	0.981754	1.02036	Contig7225		Thellungiella halophila lipid transfer protein 4-like protein mRNA,complete cds	---NA---
Contig6087_1271	13.934	5.34156	0.475158	1.83477	0.570234	0.775026	0.273052	1.20758	1.04961	1.10018	0.17245	0.129106	0.136057	Contig6087		Plasmodium falciparum strain 3D7, chromosome 9; segment 1-5 / SJCHGC05018	riken cdna 4930412f15 gene
Contig8169_1731	1.63651	5.34037	0.998412	2.27461	0.698309	0.888704	0.447541	1.42377	1.12237	1.51652	0.630621	0.391021	0.584056	Contig8169		Schmidtea mediterranea clone H.6.11f unknown mRNA sequence / SJCHGC00839	cytochrome b561
Contig6060_444	3.16586	5.32608	2.0732	1.39417	3.0887	0.543242	0.821319	0.887991	0.979372	1.06593	0.735113	0.763989	0.802088	Contig6060		Schistosoma japonicum clone G29A non-LTR retrotransposon SjR2-like, partial sequence / SJCHGC05284	sjchgc05284 protein [Schistosoma japonicum], similar to polyprotein(Schistosoma japonicum)
Contig6607_928	1.50248	5.21103	0.952926	0.695568	1.4689	0.382167	0.713465	0.462705	0.634525	0.657931	0.849965	1.10072	1.42375	Contig6607		Chicken calmodulin mRNA, complete cds	calmodulin 2isoform cra_a
Contig969_295	4.29354	5.20433	1.01396	1.53503	0.924107	0.735808	0.609686	0.978548	1.03219	1.0038	0.40084	0.435767	0.473296	Contig969		Schistosoma japonicum dynein light chain (DLC) mRNA, complete cds / SJCHGC03155	dnl2 protein
Contig882_276	4.52465	5.20125	1.83216	1.92032	1.4929	0.553063	0.577914	1.04212	1.00034	0.977506	0.526895	0.56421	0.716207	Contig882		Metschnikowia zobellii 5.8S ribosomal RNA gene and internal transcribed spacers 1 and 2, complete sequence	---NA---
Contig6468_265	1.33932	5.12607	0.950671	0.588025	2.42621	0.493519	0.922808	0.628928	0.914325	1.00434	1.05322	1.44524	1.82958	Contig6468		Schistosoma japonicum 14-3-3 protein mRNA, complete cds / SJCHGC01759	14-3-3 protein
TC7166_165	2.47151	5.09852	1.72435	2.22469	1.47756	0.466498	0.791568	0.864231	0.868004	0.962006	0.820007	0.888606	0.974212	TC7166		homologue to polyprotein {Schistosoma japonicum}, partial (2%) / SJCHGC03094	sjchgc03094 protein [Schistosoma japonicum], similar to polyprotein(Schistosoma japonicum)
Contig81_44	5.56321	5.09578	1.73203	2.32318	0.975378	0.478939	0.682729	0.918246	0.84737	0.836189	0.946198	0.942906	0.969097	Contig81		Vespula vulgaris microsatellite 10 sequence	sjchgc01176 protein [Schistosoma japonicum], similar to XP_357195-similar to Brain protein 44-like protein (HSPC040) (CGI-129) (PNAS-115)(Mus musculus)
Contig7302_1355	3.51864	4.96526	1.61465	1.86924	1.78419	0.686181	0.921914	0.926778	0.982157	0.95416	0.873502	0.99439	1.11946	Contig7302		Schistosoma japonicum clone ZZZ431 mRNA sequence	ank accession number af448823 miracidia antigen protein in schistosoma japonicum
Contig8169_1691	1.99127	4.95409	1.28448	2.24981	1.08512	0.6716	0.381866	1.00546	0.91541	1.06557	0.520017	0.364939	0.47971	Contig8169		Schmidtea mediterranea clone H.6.11f unknown mRNA sequence / SJCHGC00839	cytochrome b561
Contig7768_1142	2.10009	4.82694	1.51265	0.888437	3.3334	0.462574	0.903027	0.547695	0.678882	0.822151	0.894071	0.883457	1.09615	Contig7768		S.japonicum heat shock protein 70 (Hsp70) mRNA, 3 end / SJCHGC05757	heat shock protein 70
Contig7768_1208	2.65828	4.81273	1.72541	0.852125	3.81315	0.389885	0.821571	0.52754	0.631382	0.71979	0.925817	0.884935	1.03313	Contig7768		S.japonicum heat shock protein 70 (Hsp70) mRNA, 3 end / SJCHGC05757	heat shock protein 70
Contig153_157	4.17948	4.70538	1.39505	1.51997	0.554406	0.478436	1.08595	1.05734	1.1326	0.958047	0.606867	1.13646	0.87684	Contig153		Homo sapiens chromosome 17, clone CTD-2033D24, complete sequence / SJCHGC02803	sjchgc02803 protein [Schistosoma japonicum], similar to stage-specific protein SPO-1(Schistosoma mansoni)
Contig3100_378	11.0148	4.70019	6.49993	1.58345	0.672661	0.561079	0.996657	0.713421	0.678767	0.899717	1.35047	1.12604	1.31921	Contig3100		Schistosoma japonicum retrotransposon Gulliver clone M22A, partial sequence / histidine kinase [Dictyostelium discoideum]	---NA---
Contig30_479	15.4314	4.62256	2.85036	0.596359	0.221142	0.517221	0.954984	0.943153	1.18419	1.20903	0.959556	1.0818	1.01292	Contig30		Homo sapiens chromosome , clone RP11-149C3, complete sequence / SJCHGC02802	sjchgc02802 protein [Schistosoma japonicum], hypothetical protein
Contig1228_518	3.44204	4.61792	2.30621	2.41908	1.86174	0.467025	0.804463	0.714097	0.653945	0.782202	0.955303	0.925318	1.04678	Contig1228		Homo sapiens chromosome 18, clone RP11-370A5, complete sequence	sjchgc05284 protein [Schistosoma japonicum], similar to polyprotein(Schistosoma japonicum)	GO:0050789 (regulation of biological process)
Contig39_441	5.6681	4.57198	0.898176	0.408485	0.379166	0.74595	0.26067	1.22806	1.35642	1.43142	0.219585	0.129286	0.0970124	Contig39		Zebrafish DNA sequence from clone DKEY-20N10 in linkage group 20, complete sequence / SJCHGC02251	protein
Contig7967_920	7.46892	4.53494	6.12732	0.591794	0.414357	0.922021	0.699811	1.36095	1.05435	1.05862	0.809107	0.614399	0.86196	Contig7967		Homo sapiens chromosome 8, clone RP11-367J23, complete sequence / SJCHGC07766	---NA---
Contig882_352	2.51135	4.52379	1.35587	1.49961	0.752455	0.556923	0.335547	1.3739	1.15064	1.01176	0.284962	0.255868	0.303093	Contig882		Metschnikowia zobellii 5.8S ribosomal RNA gene and internal transcribed spacers 1 and 2, complete sequence	---NA---
Contig2667_279	11.967	4.50595	8.69191	8.70147	1.5993	0.444046	0.234591	0.891239	0.825314	0.843355	0.153842	0.125827	0.111002	Contig2667		Mus musculus chromosome 10, clone RP23-255F14, complete sequence / hypothetical protein PF14_0507 [Plasmodium falciparum 3D7]	---NA---
Contig836_310	3.41154	4.50363	1.79138	1.35159	2.4877	0.534617	0.854725	0.657931	0.723728	0.847376	0.765594	0.901289	0.952467	Contig836		Plasmodium falciparum 3D7 chromosome 12, section 5 of 9 of the completesequence	---NA---
TC7262_1252	1.51868	4.49527	0.670847	0.951726	2.83125	0.814019	0.831525	0.886013	0.958988	1.1089	0.867514	0.736349	0.792327	TC7262		similar to unspecific monooxygenase (EC 1.14.14.1) - common tobacco, partial (24%) / senescence-associated protein [Cryptosporidium hominis]	protein
Contig5186_405	5.5302	4.49127	1.50606	1.90583	0.856381	0.69717	0.761855	1.18523	1.10702	1.15945	0.748295	0.752008	0.794337	Contig5186		Drosophila melanogaster chromosome 3R, section 21 of 118 of the complete sequence	---NA---
Contig5704_1140	2.14505	4.42944	2.47226	11.136	1.52159	0.470547	0.723243	0.82873	0.751238	0.814356	0.990991	0.938966	1.04631	Contig5704		Schistosoma japonicum retrotransposon Gulliver clone M16A, completesequence	---NA---
Contig1633_353	2.60878	4.42041	1.95639	1.70467	3.25293	0.645275	0.975762	0.789543	0.846813	0.859132	0.826706	0.796824	0.88255	Contig1633		Mus musculus chromosome 2 clone RP23-197D9, complete sequence / SJCHGC02046	sjchgc02046 protein [Schistosoma japonicum], similar to TPA: pol polyprotein(Schistosoma mansoni)
Contig3869_897	3.2777	4.38438	2.46183	1.50402	1.50345	0.516509	0.766022	0.933185	0.971943	1.1038	0.742197	0.83348	0.916555	Contig3869		Schistosoma haematobium acetylcholinesterase gene, complete cds	endonuclease-reverse transcriptase
Contig7664_2268	4.0026	4.36691	1.26797	0.975632	1.21564	0.585951	1.01103	0.698313	0.792595	0.797475	0.991731	1.32679	1.29379	Contig7664		Homo sapiens glioma tumor suppressor candidate region gene 2,mRNA (cDNA clone MGC:19683 IMAGE:3501649), complete cds	tpa: gag-pol polyprotein
Contig3311_689	13.7986	4.34948	6.41476	1.24249	1.59029	0.698757	0.688937	0.879974	0.79354	0.875922	0.491632	0.517044	0.49953	Contig3311		Clostridium tetani E88, section 9 of 10 of the complete genome / SJCHGC04451	monocarboxylate transporter
Contig5186_365	5.77055	4.34126	1.42825	1.76823	0.903786	0.6015	0.640489	1.02861	0.958174	0.982411	0.585457	0.621871	0.662314	Contig5186		Drosophila melanogaster chromosome 3R, section 21 of 118 of the complete sequence	---NA---
Contig1228_578	3.12565	4.30539	1.90151	2.64516	2.27437	0.593464	0.914235	0.887981	0.809085	0.902467	0.948862	0.939387	1.01199	Contig1228		Homo sapiens chromosome 18, clone RP11-370A5, complete sequence	sjchgc05284 protein [Schistosoma japonicum], similar to polyprotein(Schistosoma japonicum)	GO:0050789 (regulation of biological process)
Contig5116_885	13.0457	4.29809	2.5911	0.371488	0.203446	0.606351	0.944646	0.974521	0.970424	0.851815	0.839416	1.00141	1.31167	Contig5116		Trichosurus vulpecula clone TrvuVK134 immunogloref BUlin kappa light chain variable region mRNA, partial cds / SJCHGC06745	core 1 udp-galactose:n-acetylgalactosamine-alpha-r beta- galactosy
Contig3078_623	4.16867	4.29087	1.50275	0.994429	1.4021	0.404155	1.17831	0.453987	0.528717	0.543792	1.03817	1.23179	1.39487	Contig3078		Mouse DNA sequence from clone RP23-198N14 on chromosome 11, complete sequence / SJCHGC03251	nucleic acid binding protein ry-1
Contig3078_583	3.73554	4.28041	1.23783	1.05935	1.38387	0.410685	1.02784	0.385721	0.500126	0.457183	1.03437	1.22941	1.49258	Contig3078		Mouse DNA sequence from clone RP23-198N14 on chromosome 11, complete sequence / SJCHGC03251	nucleic acid binding protein ry-1
Contig3425_147	0.780686	4.27148	0.645956	4.01871	1.29727	0.760815	0.213091	2.37711	2.48399	3.00843	0.409557	0.284923	0.372286	Contig3425		Schistosoma japonicum retrotransposon Gulliver clone M22A, partial sequence / SJCHGC05088	sjchgc05088 protein [Schistosoma japonicum], similar to reverse transcriptase Mag-Sj(Schistosoma japonicum)
Contig5467_150	1.08335	4.26618	0.597921	0.358263	0.64212	0.981672	0.964999	1.31728	1.25543	1.56654	0.838611	1.57524	1.25593	Contig5467		Schistosoma japonicum clone ZZD335 mRNA sequence / SJCHGC01726	sjchgc01726 protein>gb|AAP06271.1| hypothetical protein [Schistosoma japonicum]
Contig5024_429	7.47487	4.26505	1.97433	0.793148	0.828227	0.590094	0.428087	0.956197	0.979668	1.08225	0.324291	0.325222	0.334687	Contig5024		Human DNA sequence from clone RP11-562L19 on chromosome 13, complete sequence / SJCHGC04303	sjchgc04303 protein [Schistosoma japonicum], hypothetical protein containing siganl peptide
Contig6265_883	6.21456	4.2463	2.7131	0.556421	0.564839	1.26421	1.26267	0.847768	0.846131	1.02025	0.47388	0.510789	0.280085	Contig6265		Schistosoma japonicum clone ZZD100 mRNA sequence / SJCHGC02259	sjchgc02259 protein [Schistosoma japonicum], hypothetical protein containing Peptidase M14, carboxypeptidase A domaincontaining Peptidase M14, carboxypeptidase A domain
Contig6789_1050	7.05227	4.20286	1.3429	1.29064	0.683339	0.933656	0.896055	1.07416	0.950867	0.952062	0.784043	0.670329	0.551991	Contig6789		Zebrafish DNA sequence from clone CH211-67E16 in linkage group 9, complete sequence / hypothetical protein [Plasmodium falciparum 3D7]	---NA---
[truncated: 208 more rows]

## Sheet: Sporocyst
Sporocysts 2 fold
SjC Lifecycle in Triplicate
[truncated: 330 more rows]

## Sheet: Cerc.
Cercariae 2 fold
[truncated: 903 more rows]

## Sheet: All free-snail
All free swimming 2 fold
[truncated: 84 more rows]

[truncated: 7 more sheets: L. Schisto, J. Male, J. Female, Adult Male, Adult Female, All male, All female ]
