# Supplementary material for: Developmental gene expression profiles of the human pathogen Schistosoma japonicum
Source: BMC Genomics. 2009 Mar 25;10:128. doi: 10.1186/1471-2164-10-128 (PMC2670322; doi:10.1186/1471-2164-10-128)
Supplement: Additional file 3 — Complete overview of the custom designed schistosome microarray manufactured by Agilent Technologies used in this study. [file 1471-2164-10-128-S3.zip]

Archive with 1 entries (1 files):
- Supplementary Table 2.xls
