# Supplementary material for: Developmental gene expression profiles of the human pathogen Schistosoma japonicum
Source: BMC Genomics. 2009 Mar 25;10:128. doi: 10.1186/1471-2164-10-128 (PMC2670322; doi:10.1186/1471-2164-10-128)
Supplement: Additional file 4 — Comparison of findings of Jolly et al.[9] examining S. mansoni and the current study examining S. japonicum. [file 1471-2164-10-128-S4.xls]

## Sheet: Sheet1
Microarray Probe and Clustering by Jolly et al., 2007, for S. mansoni		2 Fold Upregulation in S. japonicum
TC10547	Cluster 1: highly enriched in sporocysts	Egg
TC11576	Cluster 1: highly enriched in sporocysts	Juvenile Female
TC16140	Cluster 1: highly enriched in sporocysts	Sporocyst
TC16813	Cluster 1: highly enriched in sporocysts	Lung Schistosomula
TC17388	Cluster 1: highly enriched in sporocysts	Juvenile Female
TC7041	Cluster 1: highly enriched in sporocysts	Juvenile Female
TC7713	Cluster 1: highly enriched in sporocysts	Egg
TC10617	Cluster 2: highly enriched in sporocysts and enriched in adults	Adult Female
TC10912	Cluster 2: highly enriched in sporocysts and enriched in adults	Egg
TC14946	Cluster 2: highly enriched in sporocysts and enriched in adults	Egg
TC18131	Cluster 2: highly enriched in sporocysts and enriched in adults	Egg
TC7748	Cluster 2: highly enriched in sporocysts and enriched in adults	Juvenile Female
TC7310	Cluster 3: highly enriched in sporocysts and enriched in cercariae	Juvenile Male
TC8089	Cluster 3: highly enriched in sporocysts and enriched in cercariae	Sporocyst
TC13534	Cluster 4: highly enriched in sporocysts and cercariae	Miracidium
TC13659	Cluster 5: enriched in sporocysts and highly enriched in adults	Cercaria
TC15206	Cluster 5: enriched in sporocysts and highly enriched in adults	Adult Female
TC7523	Cluster 5: enriched in sporocysts and highly enriched in adults	Juvenile Female
TC11826	Cluster 6: highly enriched in adults	Egg
TC8007	Cluster 6: highly enriched in adults	Miracidium
