# Supplementary material for: Developmental gene expression profiles of the human pathogen Schistosoma japonicum
Source: BMC Genomics. 2009 Mar 25;10:128. doi: 10.1186/1471-2164-10-128 (PMC2670322; doi:10.1186/1471-2164-10-128)
Supplement: Additional file 8 — Primer Sets for real time PCR validation of a subset of genes that were upregulated in each of the lifecycle stages examined. [file 1471-2164-10-128-S8.xls]

## Sheet: Sheet1
			Name	Forward	Reverse
			Contig1637	GACGACTTAGACGGCCTGTT	CCATACTTGACGTTGAAAACGA
			Contig184	GCAAGGTTGCATATTTTACTGG	GTTCAACGATGGTCCGAAGT
			Contig4272	AACAATCAGTGGAGTTGAGTGC	TCCATTAGCAAAAGTGGTCTCA
			Contig5099	AGCTGCCTTCGGAAATGATA	TTCGCCAAAGAATGTGAAGA
			Contig6136	GCACTCTCACATCATTTTAGTCG	CGGAATTTAAGAAGTGATTGCAT
			Contig6538	TGCAAGCTGATATGGATGATG	CACAGTGATTTCACGAATTTCAA
			Contig714	TATGGTCCAACATGGCATTG	TTTTCCGTGGAGGTGTACAGT
			Contig7271	CATCCGGGATCAGAGAACAT	CAAGACGGTGTCCAAGGATT
			Contig7921	CACCATTCGGATCTGGAAGT	ATGATGCCAGGCGACATAA
			Contig8017	TGAATCGGAGACATCAGGTG	CTTTCGTGCCTAAACCAACC
			Control Primer	CGAGGACCTAACAGCAGAGG	TCCGAACGAACTTTGAATCC
